# Supplementary material for: Differential somatic coding variant landscapes between laser microdissected luminal epithelial cells from canine mammary invasive ductal solid carcinoma and comedocarcinoma
Source: BMC Cancer. 2024 Dec 18;24:1524. doi: 10.1186/s12885-024-13239-w (PMC11657561; doi:10.1186/s12885-024-13239-w)
Supplement: Supplementary file 1 — Additional file 1. Table S1. List of applied IHC antibodies. [file 12885_2024_13239_MOESM1_ESM.xlsx]

## Sheet: Additional file 1 - Table S1
Additional file 1: Table S1
Antibody	Clone	Manufacturer	Code	Antigen retrieval	Antigen retrieval buffer	Dilution	Incubation
CK5	XM26	Abcam	17130	20 min at +99°C, PT Module, LabVision UK Ltd	prewarmed 0.01 M citrate buffer (pH 6.0)	1:75	1 h, RT
CK8	Ks8.7	Progen	61038	20 min at +99°C, PT Module, LabVision UK Ltd	prewarmed 0.01 M citrate buffer (pH 6.0)	1:200	o/n, +4°C
CK14	LL002	Abcam	7800	20 min at +99°C, PT Module, LabVision UK Ltd	prewarmed 0.01 M citrate buffer (pH 6.0)	1:300	1 h, RT
CK18	Ks18.04	Progen	61028	20 min at +99°C, PT Module, LabVision UK Ltd	prewarmed 0.01 M citrate buffer (pH 6.0)	1:300	o/n, +4°C
CK19	BS23	BioSiteHisto	BSH-7240-100	20 min at +99°C, PT Module, LabVision UK Ltd	prewarmed 0.01 M citrate buffer (pH 6.0)	1:200	1h, RT
HMW-CK	34βE12	Dako	M0630	20 min at +99°C, PT Module, LabVision UK Ltd	prewarmed 0.01 M citrate buffer (pH 6.0)	1:200	1 h, RT
pan-CK	AE1/AE3	Dako	M3515	20 min at +99°C, PT Module, LabVision UK Ltd	prewarmed 0.01 M citrate buffer (pH 6.0)	1:500	1 h, RT
α-SMA	1A4	Dako	M0851	20 min at +99°C, PT Module, LabVision UK Ltd	prewarmed 0.01 M citrate buffer (pH 6.0)	1:600	1 h, RT
E-cadherin	24E10	Cell Signaling Technology	3195	20 min at +99°C, PT Module, LabVision UK Ltd	prewarmed 0.01 M citrate buffer (pH 6.0)	1:500	1 h, RT
p63	4A4	Abcam	735	20 min at +99°C, PT Module, LabVision UK Ltd	prewarmed 0.01 M citrate buffer (pH 6.0)	1:150	1 h, RT
Calponin	CALP	Dako	M3556	20 min at +99°C, PT Module, LabVision UK Ltd	prewarmed 0.01 M citrate buffer (pH 6.0)	1:500	o/n, +4°C
Ki67	SP6	NeoMarkers	RM9106	20 min at +99°C, PT Module, LabVision UK Ltd	prewarmed 0.01 M citrate buffer (pH 6.0)	1:500	1 h, RT
Synaptophysin	SY38	Progen	61012	20 min at +99°C, PT Module, LabVision UK Ltd	prewarmed 0.01 M citrate buffer (pH 6.0)	1:1500	1 h, RT
Chromogranin A	CHGA	LSBio	LS-B1515	20 min at +99°C, PT Module, LabVision UK Ltd	prewarmed 0.01 M citrate buffer (pH 6.0)	1:700	1 h, RT
PR	PR10A9	Beckman Coulter	PNIM1546	20 min at +99°C, PT Module, LabVision UK Ltd	prewarmed 0.01 M citrate buffer (pH 6.0)	01:50:00	1 h, RT
ERα	1D5	Dako	M7047	2x 10 min, microwave oven	TRIS-EDTA (pH 9)	1:100	1 h, RT
c-erbB2	Polyclonal	Dako	A0485	2x 10 min, microwave oven	EDTA (pH 8)	1:300	1 h, RT
EGFR	31G7	Abcam	218383	25 min at +37°C	Pepsin-HCl (pH 2)	4.0 µg/ml	o/n, +4°C
