# Supplementary material for: Differential somatic coding variant landscapes between laser microdissected luminal epithelial cells from canine mammary invasive ductal solid carcinoma and comedocarcinoma
Source: BMC Cancer. 2024 Dec 18;24:1524. doi: 10.1186/s12885-024-13239-w (PMC11657561; doi:10.1186/s12885-024-13239-w)
Supplement: Supplementary file 5 — Additional file 5. Table S2. Amplifications and deletions identified by VarScan 2 in canine invasive ductal solid carcinoma and comedocarcinoma compared with normal samples. Table S3A. Somatic variants and predicted pathogenicity in canine invasive ductal. solid carcinoma. Table S3B. Somatic variants and predicted pathogenicity in canine invasive ductal comedocarcinoma. Table S4A. Structural variants in canine invasive ductal solid carcinoma. Table S4B. Structural variants in canine invasive ductal. comedocarcinoma. Table S5. Mutual genes with variants in canine invasive ductal solid carcinoma and comedocarcinoma. Table S6A. KEGG pathways in canine invasive ductal solid carcinoma. Table S6B. KEGG pathways in canine invasive ductal. comedocarcinoma. Table S7. Driver genes identified by OncodriveCLUSTL from canine invasive ductal solid carcinoma and comedocarcinoma. Table S8. List of genes with non-silent variants in canine invasive ductal solid carcinoma and comedocarcinoma compared with COSMIC-CGC and KEGG databases. [file 12885_2024_13239_MOESM5_ESM.xlsx]

## Sheet: Table S2
List of amplifications and deletions identified by Varscan2 in Solid carcinoma and Comedo carcinoma compared with normal samples
Deletions and amplification identified with p-value <=0.1 by Varscan2
Chr	Start	End	Normal depth	Tumor depth	log2_ratio	CNV Type	Tumor type
chr2	57426682	57426775	425	21	-4.288	Deletion	Solid carcinoma
chr4	29676442	29676541	961	26	-5.187	Deletion	Solid carcinoma
chr5	32038690	32038789	1758	63	-4.783	Deletion	Solid carcinoma
chr15	1822952	1823048	515	26	-4.271	Deletion	Solid carcinoma
chr15	1823094	1823193	414	20	-4.365	Deletion	Solid carcinoma
chr31	36406256	36406355	452	21	-4.428	Deletion	Solid carcinoma
chr17	56544977	56545069	21	427	5.014	Amplification	Comedo carcinoma
chr17	64138439	64138538	23	464	4.032	Amplification	Comedo carcinoma
chr17	64968930	64969029	20	343	4.049	Amplification	Comedo carcinoma
chr1	110537028	110537127	381	23	-4.054	Deletion	Comedo carcinoma
chr5	32038715	32038814	1403	65	-4.425	Deletion	Comedo carcinoma
No Deletions and amplifications were identified by Varscan2 with p-value<=0.05

## Sheet: Table S3A
Variant info of somatic coding variants in solid subtype
No	Chr	Start	End	Reference	Alternate	Function refSeq	Gene name refSeq	Exonic function refseq	NCBI reference id	Exon no	Amino acid change	Protein change	Pathogenicity prediction
1	chr1	8104050	8104050	C	T	exonic	SOCS6	nonsynonymous SNV	XM_038525809.1	exon2	c.G1228A	p.D410N	Benign
2	chr1	34275067	34275067	T	C	exonic	ADGRG6	nonsynonymous SNV	XM_038526199.1	exon4	c.T883C	p.S295P	Benign
3	chr1	37258096	37258096	G	T	exonic	FBXO30	nonsynonymous SNV	XM_038526265.1	exon2	c.C605A	p.T202N	Benign
4	chr1	39708152	39708152	A	G	exonic	SASH1	nonsynonymous SNV	XM_038526302.1	exon4	c.A523G	p.T175A	Possibly damaging
5	chr1	40440781	40440781	G	T	exonic	TAB2	nonsynonymous SNV	XM_038526308.1	exon3	c.G439T	p.G147C	Probably damaging
6	chr1	41774983	41774983	T	A	exonic	MTHFD1L	nonsynonymous SNV	XM_038526323.1	exon16	c.T1655A	p.L552Q	Benign
7	chr1	41775006	41775006	T	C	exonic	MTHFD1L	nonsynonymous SNV	XM_038526323.1	exon16	c.T1678C	p.F560L	Benign
8	chr1	49596018	49596018	G	T	exonic	MRPL18	nonsynonymous SNV	XM_038526489.1	exon3	c.G409T	p.V137L	Benign
9	chr1	49882482	49882482	G	A	exonic	SLC22A2	nonsynonymous SNV	NM_001286961.1	exon10	c.C1547T	p.T516I	Possibly damaging
10	chr1	70733492	70733492	A	G	exonic	ZNF510	nonsynonymous SNV	XM_038526810.1	exon2	c.A11G	p.D4G	Benign
11	chr1	71415671	71415671	T	A	exonic	ERCC6L2	nonsynonymous SNV	XM_038526850.1	exon14	c.A2098T	p.T700S	Benign
12	chr1	74694787	74694787	T	C	exonic	LOC111098564	nonsynonymous SNV	XM_038525505.1	exon3	c.T85C	p.F29L	Benign
13	chr1	77955430	77955430	G	T	exonic	LOC119870824	nonsynonymous SNV	XM_038527005.1	exon4	c.C266A	p.P89H	Benign
14	chr1	87868905	87868905	T	A	exonic	SMC5	nonsynonymous SNV	XM_038527106.1	exon19	c.A2564T	p.N855I	Benign
15	chr1	92070524	92070524	T	G	exonic	PUM3	nonsynonymous SNV	XM_038527173.1	exon17	c.A1900C	p.N634H	Benign
16	chr1	99674166	99674166	C	T	exonic	OGN	nonsynonymous SNV	XM_038527410.1	exon4	c.C596T	p.A199V	Possibly damaging
17	chr1	100162762	100162762	T	C	exonic	SLC27A5	nonsynonymous SNV	XM_038527464.1	exon2	c.T707C	p.L236P	Benign
18	chr1	102631981	102631981	T	C	exonic	NLRP8	nonsynonymous SNV	XM_038525526.1	exon3	c.A1141G	p.R381G	Possibly damaging
19	chr1	103080765	103080765	G	-	exonic	IL11	frameshift deletion	XM_038527850.1	exon2	c.639delG	p.C215Vfs*231	Loss of function
20	chr1	104323831	104323831	C	A	exonic	VN1R4	nonsynonymous SNV	NM_001013852.1	exon1	c.C315A	p.F105L	Benign
21	chr1	107095432	107095432	G	T	exonic	MYH14	nonsynonymous SNV	XM_038528111.1	exon16	c.C2059A	p.P687T	Possibly damaging
22	chr1	108129184	108129184	T	G	exonic	NUCB1	nonsynonymous SNV	XM_038528315.1	exon12	c.A1203C	p.Q401H	Benign
23	chr1	108838821	108838821	G	A	exonic	LIG1	nonsynonymous SNV	XM_038528404.1	exon18	c.G1646A	p.R549K	Possibly damaging
24	chr1	109053530	109053530	C	G	exonic	BICRA	nonsynonymous SNV	XM_038528422.1	exon9	c.G3457C	p.D1153H	Possibly damaging
25	chr1	111811548	111811548	T	A	exonic	ZNF227	nonsynonymous SNV	XM_038528650.1	exon5	c.A1565T	p.E522V	Benign
26	chr1	111899568	111899568	G	A	exonic	LOC119865621	nonsynonymous SNV	XM_038528665.1	exon5	c.C1156T	p.L386F	Possibly damaging
27	chr1	113775173	113775173	T	C	exonic	LOC476453	nonsynonymous SNV	XM_038528825.1	exon3	c.T485C	p.I162T	Benign
28	chr1	115201614	115201614	C	A	exonic	ACTN4	nonsynonymous SNV	XM_038528967.1	exon9	c.G839T	p.R280L	Probably damaging
29	chr1	115360790	115360790	A	T	exonic	RYR1	nonsynonymous SNV	XM_038528976.1	exon47	c.T7562A	p.V2521E	Probably damaging
30	chr1	118808158	118808158	C	A	exonic	GARRE1	nonsynonymous SNV	XM_038529424.1	exon9	c.G1960T	p.G654C	Probably damaging
31	chr2	5283089	5283089	C	T	exonic	MYO3A	nonsynonymous SNV	XM_038529760.1	exon30	c.G4220A	p.R1407K	Possibly damaging
32	chr2	12488399	12488399	G	T	exonic	EPC1	nonsynonymous SNV	XM_038529867.1	exon10	c.G1574T	p.R525I	Benign
33	chr2	13863968	13863968	A	G	exonic	SVIL	nonsynonymous SNV	XM_038529910.1	exon30	c.T5519C	p.L1840P	Benign
34	chr2	34863251	34863251	T	C	exonic	ANKHD1	nonsynonymous SNV	NM_001204095.1	exon32	c.T7226C	p.L2409S	Probably damaging
35	chr2	36046997	36046997	C	T	exonic	PCDH12	nonsynonymous SNV	XM_038530460.1	exon1	c.G1150A	p.G384R	Benign
36	chr2	37043106	37043106	T	C	exonic	ARHGAP26	nonsynonymous SNV	XM_038530483.1	exon17	c.T1478C	p.V493A	Benign
37	chr2	43153104	43153104	A	T	exonic	MAP3K1	nonsynonymous SNV	XM_038530628.1	exon6	c.A1158T	p.E386D	Probably damaging
38	chr2	57393635	57393635	A	G	exonic	CNOT1	nonsynonymous SNV	XM_038530894.1	exon37	c.A5383G	p.R1795G	Benign
39	chr2	61560998	61560998	A	T	exonic	RBL2	nonsynonymous SNV	XM_038531040.1	exon8	c.T805A	p.S269T	Possibly damaging
40	chr2	68771697	68771697	C	A	exonic	ADGRB2	stopgain	XM_038531297.1	exon6	c.C1236A	p.C412X	Loss of function
41	chr2	69426853	69426853	G	A	exonic	PUM1	nonsynonymous SNV	XM_038531334.1	exon15	c.G2392A	p.V798I	Possibly damaging
42	chr2	76856413	76856413	T	A	exonic	USP48	nonsynonymous SNV	XM_038531700.1	exon20	c.T2420A	p.V807D	Benign
43	chr2	78839109	78839109	T	C	exonic	EMC1	nonsynonymous SNV	XM_038531803.1	exon8	c.T820C	p.F274L	Benign
44	chr2	78967935	78967935	C	T	exonic	UBR4	nonsynonymous SNV	XM_038531801.1	exon82	c.C12122T	p.T4041I	Possibly damaging
45	chr2	83573425	83573425	T	A	exonic	VPS13D	nonsynonymous SNV	XM_038531975.1	exon6	c.A3006T	p.K1002N	Possibly damaging
46	chr3	29470041	29470041	T	C	exonic	PDE8B	nonsynonymous SNV	XM_038532497.1	exon15	c.A1727G	p.H576R	Benign
47	chr3	56024378	56024378	T	C	exonic	ADAMTSL3	nonsynonymous SNV	XM_038532980.1	exon9	c.T803C	p.F268S	Benign
48	chr3	60747581	60747581	C	-	exonic	TRMT44	frameshift deletion	NM_001313873.1	exon3	c.772delC	p.R259Dfs*58	Loss of function
49	chr3	73964054	73964054	T	C	exonic	TMEM156	nonsynonymous SNV	XM_038533478.1	exon4	c.T628C	p.C210R	Probably damaging
50	chr3	76173483	76173483	A	G	exonic	DTHD1	nonsynonymous SNV	XM_038533509.1	exon6	c.T1511C	p.F504S	Possibly damaging
51	chr3	81245624	81245624	G	A	exonic	LOC100855743	nonsynonymous SNV	XM_038533704.1	exon3	c.G934A	p.A312T	Benign
52	chr3	85194541	85194541	A	G	exonic	SEL1L3	nonsynonymous SNV	XM_038533547.1	exon11	c.A1861G	p.S621G	Benign
53	chr3	92359181	92359181	T	C	exonic	PDE6B	nonsynonymous SNV	NM_001002934.2	exon17	c.A2090G	p.E697G	Possibly damaging
54	chr4	774215	774215	A	T	exonic	LOC119871425	nonsynonymous SNV	XM_038533788.1	exon6	c.A862T	p.S288C	Benign
55	chr4	807864	807864	T	C	exonic	LOC488951	nonsynonymous SNV	XM_038533808.1	exon4	c.T173C	p.L58P	Benign
56	chr4	807866	807866	A	T	exonic	LOC488951	stopgain	XM_038533808.1	exon4	c.A175T	p.K59X	Loss of function
57	chr4	4524735	4524735	T	C	exonic	LYST	nonsynonymous SNV	XM_038533839.1	exon6	c.T2450C	p.L817S	Possibly damaging
58	chr4	5915180	5915180	A	T	exonic	SLC35F3	stopgain	XM_038533883.1	exon3	c.T440A	p.L147X	Loss of function
59	chr4	20337478	20337478	C	T	exonic	RUFY2	nonsynonymous SNV	XM_038534111.1	exon2	c.G175A	p.D59N	Benign
60	chr4	21084152	21084152	C	T	exonic	HKDC1	nonsynonymous SNV	XM_038533722.1	exon3	c.C271T	p.R91C	Probably damaging
61	chr4	24582643	24582643	A	G	exonic	CFAP70	nonsynonymous SNV	XM_038534324.1	exon19	c.T2321C	p.I774T	Benign
62	chr4	28472490	28472490	C	T	exonic	DLG5	nonsynonymous SNV	XM_038534453.1	exon3	c.G479A	p.R160K	Possibly damaging
63	chr4	42431581	42431581	A	T	exonic	KCNMB1	nonsynonymous SNV	NM_001003299.1	exon2	c.A149T	p.K50I	Benign
64	chr4	56145875	56145875	T	C	exonic	GALNT10	nonsynonymous SNV	XM_038534954.1	exon11	c.A1544G	p.D515G	Benign
65	chr5	8628247	8628247	-	AAAC	exonic	PUS3	frameshift insertion	XM_038535708.1	exon2	c.359_360insAAAC	p.T122Kfs*12	Loss of function
66	chr5	10077261	10077261	T	C	exonic	OR8B1	nonsynonymous SNV	NM_001389039.1	exon1	c.T164C	p.L55P	Benign
67	chr5	12546705	12546705	G	T	exonic	SORL1	nonsynonymous SNV	XM_038535871.1	exon39	c.C5216A	p.P1739Q	Benign
68	chr5	13589036	13589036	A	T	exonic	ARHGEF12	nonsynonymous SNV	XM_038535888.1	exon13	c.T1108A	p.L370I	Probably damaging
69	chr5	15439975	15439975	T	C	exonic	CD3E	nonsynonymous SNV	XM_038536000.1	exon2	c.A10G	p.R4G	Probably damaging
70	chr5	15709780	15709780	T	A	exonic	IL10RA	nonsynonymous SNV	XM_038536009.1	exon3	c.A302T	p.K101I	Probably damaging
71	chr5	18158276	18158276	C	T	exonic	CADM1	nonsynonymous SNV	XM_038536071.1	exon3	c.C362T	p.S121L	Possibly damaging
72	chr5	28860031	28860031	A	T	exonic	DYNC2H1	nonsynonymous SNV	XM_038536341.1	exon6	c.T884A	p.V295E	Benign
73	chr5	29064918	29064918	-	AACACC	exonic	MMP12	nonframeshift insertion	NM_001287138.1	exon5	c.732_733insAACACC	p.N245_P246insTN	Loss of function
74	chr5	30940325	30940325	A	G	exonic	KIAA0753	nonsynonymous SNV	XM_038536437.1	exon13	c.A1390G	p.N464D	Benign
75	chr5	35038760	35038760	T	C	exonic	MYH2	nonsynonymous SNV	NM_001076795.1	exon10	c.A1090G	p.N364D	Benign
76	chr5	41823232	41823232	G	T	exonic	TOM1L2	nonsynonymous SNV	XM_038537110.1	exon3	c.G112T	p.V38L	Benign
77	chr5	54621999	54621999	A	G	exonic	USP24	nonsynonymous SNV	XM_038537424.1	exon48	c.A5681G	p.E1894G	Benign
78	chr5	56336314	56336314	A	G	exonic	SCP2	nonsynonymous SNV	XM_038537506.1	exon14	c.T1142C	p.L381P	Benign
79	chr5	68833749	68833749	G	T	exonic	NECAB2	nonsynonymous SNV	XM_038538167.1	exon1	c.C24A	p.N8K	Benign
80	chr5	74404896	74404896	T	A	exonic	ADAMTS18	nonsynonymous SNV	XM_038538825.1	exon5	c.T1428A	p.H476Q	Benign
81	chr5	81912448	81912448	G	T	exonic	NFATC3	nonsynonymous SNV	XM_038538522.1	exon9	c.C2516A	p.P839H	Probably damaging
82	chr6	6565826	6565826	T	A	exonic	MLXIPL	nonsynonymous SNV	XM_038539113.1	exon10	c.T1517A	p.L506Q	Benign
83	chr6	17222741	17222741	C	T	exonic	FUS	nonsynonymous SNV	XM_038539737.1	exon14	c.G1484A	p.G495D	Possibly damaging
84	chr6	18276663	18276663	C	T	exonic	MAPK3	nonsynonymous SNV	NM_001252035.1	exon8	c.G1063A	p.D355N	Probably damaging
85	chr6	18345447	18345447	A	G	exonic	SULT1A1	nonsynonymous SNV	NM_001003223.1	exon7	c.A692G	p.E231G	Benign
86	chr6	21528228	21528228	C	A	exonic	TNRC6A	nonsynonymous SNV	XM_038540021.1	exon2	c.G2080T	p.G694C	Possibly damaging
87	chr6	21528792	21528792	T	C	exonic	TNRC6A	nonsynonymous SNV	XM_038540021.1	exon2	c.A1516G	p.I506V	Possibly damaging
88	chr6	34517355	34517355	C	T	exonic	RBFOX1	nonsynonymous SNV	XM_038540451.1	exon12	c.G1108A	p.A370T	Benign
89	chr6	37797258	37797258	T	C	exonic	CREBBP	nonsynonymous SNV	XM_038540570.1	exon9	c.T1805C	p.I602T	Probably damaging
90	chr6	38610253	38610253	C	T	exonic	HCFC1R1	nonsynonymous SNV	XM_038540632.1	exon4	c.C281T	p.A94V	Possibly damaging
91	chr6	38741583	38741583	G	A	exonic	SRRM2	nonsynonymous SNV	XM_038540659.1	exon4	c.G493A	p.G165S	Possibly damaging
92	chr6	39993231	39993231	A	G	exonic	CACNA1H	nonsynonymous SNV	XM_038540857.1	exon18	c.T3839C	p.F1280S	Probably damaging
93	chr6	43511129	43511129	C	T	exonic	PRPF38B	nonsynonymous SNV	XM_038541137.1	exon6	c.G1313A	p.R438K	Benign
94	chr6	50375688	50375688	A	G	exonic	MFSD14A	nonsynonymous SNV	XM_038541223.1	exon3	c.T239C	p.V80A	Benign
95	chr6	56036362	56036362	C	T	exonic	FNBP1L	nonsynonymous SNV	XM_038541315.1	exon9	c.G751A	p.E251K	Benign
96	chr7	2083667	2083667	A	G	exonic	CAMSAP2	nonsynonymous SNV	XM_038541931.1	exon17	c.T4205C	p.F1402S	Possibly damaging
97	chr7	5358633	5358633	A	G	exonic	ASPM	nonsynonymous SNV	NM_001197076.1	exon2	c.A284G	p.E95G	Benign
98	chr7	5955739	5955739	T	A	exonic	YOD1	nonsynonymous SNV	XM_038542007.1	exon2	c.A338T	p.D113V	Possibly damaging
99	chr7	19809890	19809890	G	A	exonic	PLA2G4A	nonsynonymous SNV	XM_038542337.1	exon13	c.G1318A	p.E440K	Probably damaging
100	chr7	30533476	30533476	A	T	exonic	ADCY10	nonsynonymous SNV	NM_001253833.1	exon13	c.A1417T	p.M473L	Benign
101	chr7	30547338	30547338	A	T	exonic	ADCY10	nonsynonymous SNV	NM_001253833.1	exon18	c.A2259T	p.Q753H	Benign
102	chr7	33572318	33572318	A	G	exonic	PLD5	nonsynonymous SNV	XM_038542693.1	exon2	c.T106C	p.F36L	Benign
103	chr7	38907668	38907668	T	C	exonic	TMEM63A	nonsynonymous SNV	NM_001287159.1	exon14	c.T1352C	p.V451A	Benign
104	chr7	41083786	41083786	T	C	exonic	LRRC71	nonsynonymous SNV	XM_038542969.1	exon9	c.A1028G	p.E343G	Probably damaging
105	chr7	42332836	42332836	-	CAC	exonic	TRIM46	nonframeshift insertion	XM_038543135.1	exon9	c.1825_1826insGTG	p.G608_A609insG	Loss of function
106	chr7	48600120	48600120	C	A	exonic	LOC119876411	nonsynonymous SNV	XM_038541786.1	exon1	c.C178A	p.P60T	Benign
107	chr7	58410717	58410717	A	T	exonic	DSC3	stopgain	XM_038543611.1	exon7	c.A838T	p.K280X	Loss of function
108	chr8	2051839	2051839	T	C	exonic	ITPK1	nonsynonymous SNV	XM_038544134.1	exon8	c.A533G	p.E178G	Benign
109	chr8	17668452	17668452	A	G	exonic	FBXO33	nonsynonymous SNV	XM_038544584.1	exon3	c.T734C	p.F245S	Benign
110	chr8	28213788	28213788	C	T	exonic	FRMD6	nonsynonymous SNV	XM_038544705.1	exon3	c.C145T	p.L49F	Benign
111	chr8	35649711	35649711	C	T	exonic	PPM1A	stopgain	XM_038544861.1	exon2	c.C211T	p.Q71X	Loss of function
112	chr8	38708892	38708892	G	A	exonic	SYNE2	nonsynonymous SNV	XM_038544908.1	exon16	c.G1912A	p.V638I	Possibly damaging
113	chr8	43355099	43355099	T	C	exonic	EXD2	nonsynonymous SNV	XM_038545059.1	exon7	c.T979C	p.S327P	Benign
114	chr8	47797154	47797154	C	A	exonic	ABCD4	nonsynonymous SNV	XM_038545264.1	exon10	c.G878T	p.G293V	Possibly damaging
115	chr8	52553170	52553170	C	A	exonic	NRXN3	nonsynonymous SNV	XM_038545454.1	exon4	c.C818A	p.S273Y	Benign
116	chr8	61635306	61635306	G	T	exonic	NRDE2	nonsynonymous SNV	XM_038545546.1	exon6	c.C1124A	p.A375D	Benign
117	chr8	64338263	64338263	A	T	exonic	DICER1	nonsynonymous SNV	XM_038545647.1	exon4	c.T521A	p.F174Y	Possibly damaging
118	chr8	70440649	70440649	C	T	exonic	DYNC1H1	nonsynonymous SNV	XM_038545753.1	exon30	c.C6082T	p.L2028F	Benign
119	chr8	72098060	72098060	T	-	exonic	TDRD9	stopgain	XM_038545876.1	exon26	c.2819delT	p.L941*	Loss of function
120	chr9	3653977	3653977	A	G	exonic	DNAH17	nonsynonymous SNV	XM_038546435.1	exon49	c.A7837G	p.T2613A	Possibly damaging
121	chr9	3981556	3981556	T	C	exonic	TNRC6C	nonsynonymous SNV	XM_038546472.1	exon2	c.A764G	p.N255S	Benign
122	chr9	15052568	15052568	G	T	exonic	SCN4A	stopgain	XM_038546888.1	exon3	c.G205T	p.E69X	Loss of function
123	chr9	19626825	19626825	C	T	exonic	DHX8	nonsynonymous SNV	XM_038547201.1	exon12	c.G1573A	p.G525R	Possibly damaging
124	chr9	19969367	19969367	A	G	exonic	LOC480510	nonsynonymous SNV	XM_038547214.1	exon8	c.A838G	p.N280D	Possibly damaging
125	chr9	20115011	20115011	G	T	exonic	VPS25	nonsynonymous SNV	XM_038547249.1	exon6	c.C466A	p.L156I	Benign
126	chr9	20811670	20811670	A	T	exonic	ACLY	stopgain	XM_038547337.1	exon4	c.A289T	p.K97X	Loss of function
127	chr9	21255120	21255120	T	A	exonic	KRT34	nonsynonymous SNV	XM_038546105.1	exon3	c.T514A	p.C172S	Benign
128	chr9	21827378	21827378	C	G	exonic	KRT28	stopgain	NM_001346072.1	exon1	c.C420G	p.Y140X	Loss of function
129	chr9	22105310	22105310	T	C	exonic	TNS4	nonsynonymous SNV	XM_038547379.1	exon9	c.T1720C	p.S574P	Benign
130	chr9	22489889	22489889	C	T	exonic	PSMD3	nonsynonymous SNV	XM_038547405.1	exon10	c.G1345A	p.A449T	Benign
131	chr9	22930580	22930580	C	G	exonic	CDK12	nonsynonymous SNV	XM_038547433.1	exon1	c.G385C	p.E129Q	Benign
132	chr9	23313232	23313232	C	T	exonic	LASP1	nonsynonymous SNV	XM_038547462.1	exon4	c.G316A	p.E106K	Possibly damaging
133	chr9	36380845	36380845	T	A	exonic	MYO19	nonsynonymous SNV	XM_038548002.1	exon5	c.A167T	p.Q56L	Possibly damaging
134	chr9	36897477	36897477	T	C	exonic	ACACA	nonsynonymous SNV	XM_038548043.1	exon49	c.A6010G	p.K2004E	Probably damaging
135	chr9	40689993	40689993	T	C	exonic	RHOT1	stoploss	XM_038548161.1	exon21	c.A2013G	p.X671W	Loss of function
136	chr9	43703208	43703208	C	G	exonic	SSH2	nonsynonymous SNV	XM_038548402.1	exon14	c.G3939C	p.Q1313H	Benign
137	chr9	49077212	49077212	C	T	exonic	PMPCA	nonsynonymous SNV	XM_038548781.1	exon6	c.G457A	p.E153K	Benign
138	chr9	51367534	51367534	A	T	exonic	LOC119873352	nonsynonymous SNV	XM_038548883.1	exon1	c.T91A	p.C31S	Benign
139	chr9	53631114	53631114	C	A	exonic	HMCN2	nonsynonymous SNV	XM_038549032.1	exon44	c.G6620T	p.G2207V	Possibly damaging
140	chr9	55338942	55338942	A	G	exonic	GOLGA2	nonsynonymous SNV	XM_038549205.1	exon26	c.A2822G	p.E941G	Benign
141	chr9	55786960	55786960	C	A	exonic	STXBP1	nonsynonymous SNV	XM_038549289.1	exon19	c.G1748T	p.R583I	Benign
142	chr9	59528562	59528562	T	C	exonic	CRB2	nonsynonymous SNV	XM_038549405.1	exon3	c.A137G	p.D46G	Benign
143	chr10	7555331	7555331	A	G	exonic	TBK1	nonsynonymous SNV	XM_038549912.1	exon7	c.A667G	p.I223V	Probably damaging
144	chr10	9081939	9081939	T	C	exonic	IRAK3	nonsynonymous SNV	XM_038549565.1	exon9	c.T1084C	p.F362L	Benign
145	chr10	12192766	12192766	C	-	exonic	MYRFL	frameshift deletion	XM_038549569.1	exon15	c.1921delC	p.Q641Kfs*10	Loss of function
146	chr10	13500191	13500191	G	T	exonic	LGR5	nonsynonymous SNV	XM_038549570.1	exon16	c.G1436T	p.C479F	Benign
147	chr10	17530981	17530981	G	A	exonic	SHANK3	nonsynonymous SNV	XM_038550074.1	exon22	c.C4684T	p.R1562W	Benign
148	chr10	21489935	21489935	C	T	exonic	FBLN1	nonsynonymous SNV	XM_038550226.1	exon9	c.G1054A	p.E352K	Possibly damaging
149	chr10	41883520	41883520	G	A	exonic	IL1R1	nonsynonymous SNV	XM_038550925.1	exon11	c.C1706T	p.A569V	Probably damaging
150	chr10	42174879	42174879	T	A	exonic	MAP4K4	nonsynonymous SNV	XM_038550931.1	exon16	c.A1720T	p.N574Y	Probably damaging
151	chr10	46381342	46381342	A	G	exonic	KANSL3	nonsynonymous SNV	XM_038551146.1	exon3	c.A31G	p.N11D	Benign
152	chr10	57413788	57413788	T	C	exonic	MTIF2	nonsynonymous SNV	XM_038551281.1	exon8	c.A1036G	p.K346E	Probably damaging
153	chr11	1473698	1473698	G	T	exonic	CNOT6	nonsynonymous SNV	XM_038551712.1	exon11	c.C1283A	p.P428Q	Benign
154	chr11	26189658	26189658	T	G	exonic	HSPA9	nonsynonymous SNV	XM_038552315.1	exon4	c.A341C	p.N114T	Possibly damaging
155	chr11	35812646	35812646	C	T	exonic	PSIP1	nonsynonymous SNV	XM_038552433.1	exon8	c.G745A	p.D249N	Benign
156	chr11	50980231	50980231	C	G	exonic	UBAP2	nonsynonymous SNV	XM_038552615.1	exon4	c.G238C	p.E80Q	Benign
157	chr11	51923162	51923162	C	T	exonic	C11H9orf131	nonsynonymous SNV	XM_038552696.1	exon2	c.C1225T	p.L409F	Benign
158	chr11	61551081	61551081	-	ACA	exonic	SLC44A1	nonframeshift insertion	XM_038553004.1	exon3	c.253_254insACA	p.D85_H86insN	Loss of function
159	chr11	74379600	74379600	A	T	exonic	C5	nonsynonymous SNV	XM_038553258.1	exon34	c.T4268A	p.V1423E	Benign
160	chr12	1269879	1269879	A	T	exonic	BAG6	nonsynonymous SNV	XM_038553515.1	exon9	c.T1316A	p.L439Q	Possibly damaging
161	chr12	1291096	1291096	A	-	exonic	CSNK2B	frameshift deletion	XM_038553530.1	exon4	c.253delA	p.N85Tfs*7	Loss of function
162	chr12	1292932	1292932	A	G	exonic	CSNK2B	stoploss	XM_038553530.1	exon7	c.A708G	p.X236W	Loss of function
163	chr12	2829503	2829503	G	A	exonic	RING1	nonsynonymous SNV	NM_001048128.1	exon6	c.G1001A	p.G334E	Benign
164	chr12	4273778	4273778	T	C	exonic	ANKS1A	nonsynonymous SNV	XM_038553804.1	exon1	c.T61C	p.F21L	Benign
165	chr12	4588814	4588814	C	A	exonic	SCUBE3	nonsynonymous SNV	XM_038553818.1	exon12	c.C1349A	p.P450H	Benign
166	chr12	5982158	5982158	G	T	exonic	RAB44	nonsynonymous SNV	XM_038553891.1	exon9	c.G2072T	p.G691V	Benign
167	chr12	6229157	6229157	C	T	exonic	MTCH1	nonsynonymous SNV	XM_038553905.1	exon2	c.G339A	p.M113I	Benign
168	chr12	19944606	19944606	A	T	exonic	PKHD1	nonsynonymous SNV	XM_038554300.1	exon28	c.T3092A	p.I1031N	Benign
169	chr12	46991216	46991216	T	C	exonic	ZNF292	nonsynonymous SNV	XM_038554665.1	exon9	c.T1775C	p.V592A	Benign
170	chr12	49078213	49078213	G	T	exonic	MDN1	nonsynonymous SNV	XM_038554729.1	exon97	c.C16183A	p.H5395N	Possibly damaging
171	chr13	2159908	2159908	A	T	exonic	FBXO43	nonsynonymous SNV	XM_038555193.1	exon2	c.T241A	p.L81I	Benign
172	chr13	38922452	38922452	G	A	exonic	ZNF16	nonsynonymous SNV	XM_038555894.1	exon2	c.C158T	p.T53I	Possibly damaging
173	chr13	41500034	41500034	G	C	exonic	KCTD8	nonsynonymous SNV	XM_038555972.1	exon2	c.C1003G	p.H335D	Benign
174	chr13	54253183	54253183	A	C	exonic	ADGRL3	nonsynonymous SNV	XM_038556190.1	exon17	c.A2689C	p.T897P	Probably damaging
175	chr13	54359440	54359440	G	A	exonic	ADGRL3	nonsynonymous SNV	XM_038556190.1	exon26	c.G3958A	p.E1320K	Possibly damaging
176	chr13	60836419	60836419	C	A	exonic	LOC111098430	nonsynonymous SNV	XM_038556264.1	exon3	c.C2182A	p.P728T	Benign
177	chr13	60839207	60839207	T	G	exonic	LOC111098430	nonsynonymous SNV	XM_038556264.1	exon3	c.T4970G	p.V1657G	Benign
178	chr13	60840110	60840110	A	G	exonic	LOC111098430	nonsynonymous SNV	XM_038556264.1	exon4	c.A5546G	p.E1849G	Benign
179	chr13	62340659	62340659	A	G	exonic	ADAMTS3	nonsynonymous SNV	XM_038556299.1	exon20	c.T2671C	p.Y891H	Benign
180	chr13	62982548	62982548	A	G	exonic	ANKRD17	nonsynonymous SNV	XM_038556308.1	exon22	c.T3515C	p.L1172S	Possibly damaging
181	chr14	1415121	1415121	G	T	exonic	OR2AZ1	nonsynonymous SNV	NM_001389148.1	exon1	c.C798A	p.H266Q	Benign
182	chr14	1415126	1415126	A	G	exonic	OR2AZ1	nonsynonymous SNV	NM_001389148.1	exon1	c.T793C	p.S265P	Benign
183	chr14	2270990	2270990	G	T	exonic	OR2T6	nonsynonymous SNV	XM_038557534.1	exon1	c.C796A	p.H266N	Benign
184	chr14	5553177	5553178	TA	-	exonic	MKLN1	stopgain	XM_038556491.1	exon4	c.228_229del	p.Y76*	Loss of function
185	chr14	26312799	26312799	A	G	exonic	THSD7A	nonsynonymous SNV	XM_038556951.1	exon26	c.T4646C	p.L1549P	Possibly damaging
186	chr14	42472508	42472508	T	G	exonic	CHN2	nonsynonymous SNV	XM_038557212.1	exon3	c.T89G	p.L30W	Probably damaging
187	chr15	2297206	2297206	A	T	exonic	KCNQ4	stopgain	XM_038557724.1	exon3	c.T525A	p.C175X	Loss of function
188	chr15	5046949	5046949	A	G	exonic	MEAF6	nonsynonymous SNV	XM_038557859.1	exon6	c.A584G	p.K195R	Possibly damaging
189	chr15	14885093	14885093	A	G	exonic	AKR1A1	nonsynonymous SNV	NM_001252168.1	exon7	c.T794C	p.I265T	Benign
190	chr15	15414573	15414573	A	G	exonic	HECTD3	nonsynonymous SNV	XM_038558249.1	exon9	c.A1245G	p.I415M	Benign
191	chr15	18597002	18597002	C	T	exonic	CHD8	nonsynonymous SNV	XM_038558469.1	exon1	c.G229A	p.E77K	Possibly damaging
192	chr15	42514459	42514459	T	A	exonic	STAB2	nonsynonymous SNV	XM_038558865.1	exon9	c.T1002A	p.N334K	Benign
193	chr15	51821927	51821927	A	G	exonic	TLR2	nonsynonymous SNV	NM_001005264.3	exon1	c.A139G	p.M47V	Probably damaging
194	chr15	51846523	51846523	C	G	exonic	RNF175	nonsynonymous SNV	XM_038559178.1	exon5	c.G1009C	p.A337P	Possibly damaging
195	chr15	61764598	61764598	G	A	exonic	KLHL2	nonsynonymous SNV	XM_038559151.1	exon10	c.G1280A	p.R427K	Benign
196	chr16	1901258	1901258	T	G	exonic	CNTNAP2	nonsynonymous SNV	XM_038559273.1	exon24	c.A3886C	p.N1296H	Possibly damaging
197	chr16	5416542	5416542	G	T	exonic	OR2A9B	nonsynonymous SNV	NM_001388517.1	exon1	c.C165A	p.H55Q	Benign
198	chr16	6065421	6065421	G	A	exonic	FAM131B	nonsynonymous SNV	XM_038559296.1	exon3	c.G166A	p.G56S	Benign
199	chr16	8101673	8101673	T	C	exonic	BRAF	nonsynonymous SNV	XM_038559386.1	exon19	c.T2284C	p.F762L	Probably damaging
200	chr16	18801658	18801658	C	A	exonic	PAXIP1	nonsynonymous SNV	XM_038559801.1	exon16	c.G2610T	p.E870D	Probably damaging
201	chr16	24104112	24104112	A	G	exonic	IKBKB	nonsynonymous SNV	XM_038559936.1	exon14	c.T1456C	p.F486L	Probably damaging
202	chr16	27899987	27899987	C	T	exonic	NSD3	nonsynonymous SNV	XM_038560047.1	exon4	c.C827T	p.S276F	Possibly damaging
203	chr16	38287358	38287358	A	G	exonic	SGCZ	nonsynonymous SNV	XM_038559195.1	exon6	c.T406C	p.S136P	Benign
204	chr17	7608743	7608743	G	T	exonic	ATP6V1C2	nonsynonymous SNV	XM_038560771.1	exon3	c.G181T	p.D61Y	Probably damaging
205	chr17	15930264	15930264	A	T	exonic	APOB	nonsynonymous SNV	XM_038560882.1	exon26	c.T8162A	p.F2721Y	Probably damaging
206	chr17	19563118	19563118	G	A	exonic	DNMT3A	nonsynonymous SNV	XM_038560956.1	exon13	c.C1430T	p.P477L	Possibly damaging
207	chr17	39803434	39803434	C	A	exonic	USP39	nonsynonymous SNV	XM_038561559.1	exon7	c.G995T	p.G332V	Benign
208	chr17	39992442	39992442	T	C	exonic	ELMOD3	nonsynonymous SNV	XM_038561587.1	exon12	c.A947G	p.D316G	Benign
209	chr17	49172305	49172305	T	C	exonic	WBP1	nonsynonymous SNV	XM_038561695.1	exon4	c.A580G	p.M194V	Benign
210	chr17	57452738	57452738	G	T	exonic	NOTCH2	nonsynonymous SNV	XM_038561934.1	exon34	c.C6853A	p.Q2285K	Probably damaging
211	chr17	59307077	59307077	C	-	exonic	NUDT17	frameshift deletion	XM_038562030.1	exon4	c.645delC	p.Q216Nfs*7	Loss of function
212	chr17	60396800	60396800	C	T	exonic	ADAMTSL4	nonsynonymous SNV	XM_038562135.1	exon3	c.C52T	p.L18F	Possibly damaging
213	chr17	61441957	61441957	A	T	exonic	MRPL9	nonsynonymous SNV	XM_038562268.1	exon7	c.T760A	p.S254T	Benign
214	chr17	61485711	61485711	A	G	exonic	RORC	nonsynonymous SNV	XM_038562273.1	exon7	c.T803C	p.V268A	Probably damaging
215	chr17	63733321	63733321	-	ACCCAC	exonic	LOC119877185	nonframeshift insertion	XM_038562365.1	exon1	c.165_166insACCCAC	p.K55_C56insTH	Loss of function
216	chr17	64661407	64661407	A	G	exonic	ADORA3	nonsynonymous SNV	NM_001003178.1	exon2	c.A794G	p.Y265C	Benign
217	chr18	17611334	17611334	A	G	exonic	FGL2	nonsynonymous SNV	XM_038562799.1	exon2	c.T988C	p.Y330H	Benign
218	chr18	39710901	39710901	C	G	exonic	OR9G4	nonsynonymous SNV	NM_001388604.1	exon1	c.C504G	p.F168L	Benign
219	chr18	40640487	40640487	T	A	exonic	OR4P6	nonsynonymous SNV	XM_038564482.1	exon1	c.T761A	p.F254Y	Benign
220	chr18	41106478	41106478	T	C	exonic	OR4S2	nonsynonymous SNV	NM_001388923.1	exon1	c.T635C	p.L212S	Benign
221	chr18	41127864	41127864	G	A	exonic	OR4C146	nonsynonymous SNV	NM_001389124.1	exon1	c.C449T	p.S150F	Benign
222	chr18	47669321	47669321	G	T	exonic	MGRH	nonsynonymous SNV	XM_038564490.1	exon2	c.G917T	p.G306V	Benign
223	chr18	51290701	51290701	C	T	exonic	ACTN3	nonsynonymous SNV	XM_038563816.1	exon19	c.G2915A	p.R972Q	Possibly damaging
224	chr18	51817591	51817591	A	G	exonic	TSGA10IP	nonsynonymous SNV	XM_038563874.1	exon8	c.T1598C	p.L533P	Benign
225	chr18	51825962	51825962	A	G	exonic	TSGA10IP	nonsynonymous SNV	XM_038563874.1	exon1	c.T88C	p.S30P	Benign
226	chr18	52180553	52180553	A	G	exonic	SCYL1	nonsynonymous SNV	XM_038563945.1	exon5	c.T632C	p.L211P	Possibly damaging
227	chr18	52292113	52292113	A	G	exonic	FRMD8	nonsynonymous SNV	XM_038563957.1	exon10	c.T1120C	p.S374P	Possibly damaging
228	chr18	53263126	53263126	T	A	exonic	TRMT112	nonsynonymous SNV	XM_038564115.1	exon3	c.T473A	p.L158Q	Benign
229	chr19	22009112	22009112	A	G	exonic	FAM168B	nonsynonymous SNV	XM_038564802.1	exon5	c.T347C	p.I116T	Benign
230	chr19	22009142	22009143	TG	-	exonic	FAM168B	frameshift deletion	XM_038564802.1	exon5	c.316_317del	p.Q106Afs*34	Loss of function
231	chr19	22009357	22009357	A	G	exonic	FAM168B	nonsynonymous SNV	XM_038564802.1	exon4	c.T238C	p.Y80H	Benign
232	chr19	29912109	29912109	T	C	exonic	NIFK	nonsynonymous SNV	XM_038564897.1	exon7	c.T800C	p.F267S	Benign
233	chr19	33326072	33326072	A	G	exonic	CCDC93	nonsynonymous SNV	XM_038564985.1	exon6	c.A481G	p.R161G	Benign
234	chr19	52309024	52309024	A	T	exonic	KIF5C	nonsynonymous SNV	XM_038565165.1	exon21	c.A2321T	p.N774I	Benign
235	chr20	2061424	2061424	-	CCCCA	exonic	KBTBD12	frameshift insertion	XM_038565465.1	exon7	c.1829_1830insCCCCA	p.P612Tfs*38	Loss of function
236	chr20	8357237	8357237	A	G	exonic	FANCD2	nonsynonymous SNV	XM_038565662.1	exon9	c.T599C	p.I200T	Benign
237	chr20	25175837	25175837	A	T	exonic	SLC25A26	nonsynonymous SNV	XM_038565911.1	exon3	c.T150A	p.F50L	Benign
238	chr20	26794947	26794947	T	G	exonic	ADAMTS9	nonsynonymous SNV	XM_038565918.1	exon14	c.T2131G	p.C711G	Benign
239	chr20	26794948	26794948	G	T	exonic	ADAMTS9	nonsynonymous SNV	XM_038565918.1	exon14	c.G2132T	p.C711F	Benign
240	chr20	26873571	26873571	C	A	exonic	ADAMTS9	stopgain	XM_038565918.1	exon31	c.C4860A	p.Y1620X	Loss of function
241	chr20	32728114	32728114	T	G	exonic	FLNB	nonsynonymous SNV	XM_038566049.1	exon5	c.A751C	p.K251Q	Probably damaging
242	chr20	33073502	33073502	T	C	exonic	DENND6A	nonsynonymous SNV	XM_038566100.1	exon10	c.T725C	p.F242S	Benign
243	chr20	39484201	39484201	T	C	exonic	GNAI2	nonsynonymous SNV	NM_001003364.1	exon7	c.A808G	p.N270D	Probably damaging
244	chr20	41763040	41763040	A	G	exonic	CSPG5	nonsynonymous SNV	XM_038566606.1	exon5	c.A1516G	p.K506E	Possibly damaging
245	chr20	43872570	43872570	T	G	exonic	KIF15	nonsynonymous SNV	XM_038566700.1	exon26	c.A3128C	p.Q1043P	Benign
246	chr20	44152824	44152824	G	A	exonic	GATAD2A	nonsynonymous SNV	XM_038566733.1	exon10	c.C1523T	p.S508L	Possibly damaging
247	chr20	45304395	45304395	-	CCAAA	exonic	IL12RB1	frameshift insertion	XM_038566857.1	exon9	c.1037_1038insCCAAA	p.H347Qfs*11	Loss of function
248	chr20	52432802	52432802	G	A	exonic	INSR	nonsynonymous SNV	XM_038567407.1	exon20	c.C3557T	p.P1186L	Probably damaging
249	chr20	53943925	53943925	C	T	exonic	TRIP10	nonsynonymous SNV	XM_038567533.1	exon12	c.G1414A	p.A472T	Probably damaging
250	chr21	20838740	20838740	C	T	exonic	ALG8	nonsynonymous SNV	XM_038568498.1	exon7	c.C763T	p.P255S	Benign
251	chr21	26384103	26384103	T	A	exonic	NUP98	nonsynonymous SNV	XM_038568777.1	exon23	c.A3509T	p.Q1170L	Possibly damaging
252	chr21	27156875	27156875	T	A	exonic	OR51E1	nonsynonymous SNV	NM_001388690.1	exon1	c.T863A	p.L288H	Possibly damaging
253	chr21	28028000	28028000	T	C	exonic	OR52AB2	nonsynonymous SNV	XM_038568158.1	exon1	c.T839C	p.I280T	Benign
254	chr21	28357086	28357086	A	G	exonic	LOC119864936	nonsynonymous SNV	XM_038569358.1	exon1	c.T830C	p.L277P	Benign
255	chr21	29168002	29168002	A	G	exonic	TRIM22	nonsynonymous SNV	XM_038568855.1	exon8	c.A1315G	p.I439V	Benign
256	chr21	32652092	32652092	T	C	exonic	TRIM66	nonsynonymous SNV	XM_038568985.1	exon13	c.A2612G	p.E871G	Benign
257	chr22	3078705	3078705	C	A	exonic	LOC119877400	nonsynonymous SNV	XM_038569515.1	exon2	c.C196A	p.L66I	Benign
258	chr22	8229719	8229719	G	T	exonic	TNFSF11	nonsynonymous SNV	XM_038569367.1	exon2	c.C245A	p.T82N	Probably damaging
259	chr22	8869049	8869049	A	G	exonic	VWA8	nonsynonymous SNV	XM_038569648.1	exon12	c.A1372G	p.N458D	Benign
260	chr22	32730439	32730439	T	C	exonic	RBM26	nonsynonymous SNV	XM_038569837.1	exon3	c.A230G	p.N77S	Benign
261	chr22	52392068	52392068	A	T	exonic	CCDC168	nonsynonymous SNV	XM_038569399.1	exon8	c.T11891A	p.L3964Q	Possibly damaging
262	chr22	52398970	52398970	T	C	exonic	CCDC168	nonsynonymous SNV	XM_038569399.1	exon7	c.A5049G	p.I1683M	Possibly damaging
263	chr22	60715681	60715681	C	A	exonic	MCF2L	stopgain	XM_038570098.1	exon16	c.C1797A	p.C599X	Loss of function
264	chr23	4094451	4094451	T	A	exonic	TRIM71	nonsynonymous SNV	XM_038570331.1	exon3	c.A1115T	p.K372M	Benign
265	chr23	17149501	17149501	A	G	exonic	NEK10	nonsynonymous SNV	XM_038570672.1	exon9	c.A713G	p.D238G	Benign
266	chr23	38742385	38742385	A	C	exonic	ATR	nonsynonymous SNV	XM_038571107.1	exon9	c.T1319G	p.L440R	Probably damaging
267	chr23	45757043	45757043	G	A	exonic	EIF2A	nonsynonymous SNV	XM_038571208.1	exon12	c.G1501A	p.A501T	Benign
268	chr23	52639058	52639058	A	T	exonic	OPA1	nonsynonymous SNV	XM_038571318.1	exon2	c.A75T	p.L25F	Possibly damaging
269	chr24	19945118	19945118	A	T	exonic	LOC485809	nonsynonymous SNV	XM_038571820.1	exon4	c.A965T	p.E322V	Benign
270	chr24	23085431	23085431	C	A	exonic	LOC111092165	nonsynonymous SNV	XM_038572002.1	exon17	c.C1753A	p.L585I	Benign
271	chr24	23395623	23395738	CCCCCACACTGTAGACCCTGGGGAAGTCACACTCACCATTCTTGTCTGCTCTGCGGAAAACCTAGAGGACAAAGGGGCATAGATGGGAACTGTAAGTGCTGCCCGGGAGGCAAGGG	-	exonic	NECAB3	frameshift deletion	XM_038572026.1	exon2	c.121_145del	p.V41Mfs*65	Loss of function
272	chr24	24040003	24040003	A	T	exonic	ITCH	startloss	XM_038572049.1	exon2	c.A1T	p.M1?	Loss of function
273	chr24	36556778	36556778	C	G	exonic	ZNFX1	nonsynonymous SNV	XM_038572565.1	exon15	c.G3624C	p.K1208N	Benign
274	chr24	37025613	37025613	C	T	exonic	SLC9A8	nonsynonymous SNV	XM_038572573.1	exon9	c.C650T	p.P217L	Benign
275	chr24	45333019	45333019	A	G	exonic	CDH26	nonsynonymous SNV	XM_038573004.1	exon6	c.A610G	p.N204D	Benign
276	chr24	45333028	45333028	A	G	exonic	CDH26	nonsynonymous SNV	XM_038573004.1	exon6	c.A619G	p.N207D	Benign
277	chr25	3762380	3762380	A	G	exonic	SUPT20H	nonsynonymous SNV	XM_038573189.1	exon25	c.A2362G	p.N788D	Possibly damaging
278	chr25	7942713	7942713	A	G	exonic	FRY	nonsynonymous SNV	XM_038573337.1	exon48	c.T6857C	p.I2286T	Possibly damaging
279	chr25	9375380	9375380	T	C	exonic	LOC119877532	nonsynonymous SNV	XM_038573348.1	exon4	c.A391G	p.I131V	Benign
280	chr25	18633706	18633706	T	C	exonic	CENPJ	nonsynonymous SNV	XM_038573547.1	exon2	c.T167C	p.V56A	Benign
281	chr25	18920158	18920158	A	G	exonic	LOC119865837	nonsynonymous SNV	XM_038573058.1	exon11	c.T1319C	p.L440P	Benign
282	chr25	21035530	21035530	T	C	exonic	AADAT	nonsynonymous SNV	XM_038573592.1	exon2	c.A85G	p.M29V	Possibly damaging
283	chr25	31651322	31651322	G	A	exonic	EBF2	nonsynonymous SNV	XM_038573773.1	exon1	c.G88A	p.V30M	Benign
284	chr25	34475633	34475633	A	G	exonic	RHOBTB2	nonsynonymous SNV	XM_038573804.1	exon6	c.T662C	p.V221A	Benign
285	chr25	51379681	51379681	G	T	exonic	SEPTIN2	stopgain	XM_038574445.1	exon8	c.G676T	p.E226X	Loss of function
286	chr26	455308	455501	TTTGGCTTTGTGTGTCCTAACTCGCGCTGACTGGCGCACGCACTTTCTAGGGCTACCTCATCACCAACAGGGAGATCGTTTCAGAAGATGTCGAAGATTTCGAGTTCACCCCCAAGCCAGAGTATGAAGGACCTTTTTGTGTCTTTAATGAACCTGACGAGGTAAAGAGGTATTCCTTGGGAGACTGCCTAGTA	-	exonic	POLE	nonframeshift deletion	XM_038574611.1	exon10	c.910_1020del	p.G304_E340del	Loss of function
287	chr26	1955180	1955181	TT	AC	exonic	PIWIL1	nonframeshift substitution	XM_038574732.1	exon14	c.1485_1486delinsGT	p.S496C	Loss of function
288	chr26	6119555	6119555	A	T	exonic	DNAH10	nonsynonymous SNV	XM_038574799.1	exon9	c.T1266A	p.D422E	Benign
289	chr26	7313101	7313101	A	G	exonic	CLIP1	nonsynonymous SNV	XM_038574939.1	exon20	c.A3571G	p.I1191V	Probably damaging
290	chr26	13108769	13108769	A	G	exonic	MED13L	nonsynonymous SNV	XM_038575208.1	exon28	c.T6080C	p.L2027P	Benign
291	chr26	14388553	14388553	T	A	exonic	KSR2	nonsynonymous SNV	XM_038575251.1	exon12	c.A1411T	p.I471F	Benign
292	chr26	14776280	14776280	C	T	exonic	WSB2	nonsynonymous SNV	XM_038575254.1	exon7	c.G880A	p.D294N	Benign
293	chr26	21715380	21715380	G	-	exonic	PITPNB	frameshift deletion	XM_038575523.1	exon10	c.732delC	p.S245Vfs*45	Loss of function
294	chr26	25082389	25082389	A	G	exonic	DEPDC5	nonsynonymous SNV	XM_038575744.1	exon17	c.A1132G	p.I378V	Probably damaging
295	chr26	28745571	28745571	A	G	exonic	SLC2A11	nonsynonymous SNV	XM_038575819.1	exon10	c.T1399C	p.F467L	Benign
296	chr27	3003637	3003637	A	-	exonic	ERC1	frameshift deletion	XM_038576353.1	exon2	c.255delT	p.S87Afs*3	Loss of function
297	chr27	8113734	8113734	A	G	exonic	C1S	nonsynonymous SNV	XM_038576657.1	exon8	c.A950G	p.Y317C	Benign
298	chr27	21735779	21735779	T	A	exonic	C2CD5	nonsynonymous SNV	XM_038577053.1	exon18	c.A2162T	p.N721I	Benign
299	chr27	30413973	30413973	T	C	exonic	YARS2	nonsynonymous SNV	XM_038577244.1	exon5	c.A1396G	p.K466E	Benign
300	chr27	32669169	32669169	T	C	exonic	C27H12orf40	nonsynonymous SNV	XM_038577298.1	exon12	c.T1379C	p.L460P	Possibly damaging
301	chr27	32669181	32669181	A	G	exonic	C27H12orf40	nonsynonymous SNV	XM_038577298.1	exon12	c.A1391G	p.E464G	Possibly damaging
302	chr27	39530575	39530575	T	C	exonic	RPAP3	nonsynonymous SNV	XM_038577453.1	exon5	c.A425G	p.K142R	Benign
303	chr27	41096744	41096744	T	C	exonic	KMT2D	nonsynonymous SNV	XM_038577526.1	exon54	c.A16868G	p.K5623R	Benign
304	chr27	44593246	44593246	A	T	exonic	SOAT2	nonsynonymous SNV	XM_038576178.1	exon11	c.A1118T	p.Q373L	Benign
305	chr28	7833622	7833622	C	T	exonic	MYOF	nonsynonymous SNV	XM_038578204.1	exon25	c.G2479A	p.G827R	Probably damaging
306	chr28	10935634	10935634	A	G	exonic	MMS19	nonsynonymous SNV	XM_038578423.1	exon24	c.T1970C	p.L657P	Benign
307	chr28	12957096	12957096	C	T	exonic	DNMBP	nonsynonymous SNV	XM_038578506.1	exon6	c.G1762A	p.E588K	Possibly damaging
308	chr28	13850176	13850176	T	C	exonic	SEMA4G	nonsynonymous SNV	XM_038578546.1	exon2	c.T23C	p.L8P	Benign
309	chr28	14982233	14982233	A	G	exonic	GBF1	nonsynonymous SNV	XM_038578609.1	exon3	c.A157G	p.I53V	Benign
310	chr28	15965786	15965786	T	A	exonic	PDCD11	nonsynonymous SNV	XM_038578678.1	exon5	c.T442A	p.C148S	Possibly damaging
311	chr28	15965795	15965795	A	G	exonic	PDCD11	nonsynonymous SNV	XM_038578678.1	exon5	c.A451G	p.S151G	Possibly damaging
312	chr28	21494988	21494988	G	A	exonic	XPNPEP1	nonsynonymous SNV	XM_038578750.1	exon12	c.C1136T	p.T379M	Benign
313	chr29	4777608	4777608	G	T	exonic	RB1CC1	nonsynonymous SNV	XM_038579298.1	exon13	c.C2980A	p.L994M	Benign
314	chr29	6529787	6529787	A	G	exonic	RP1	nonsynonymous SNV	NM_001003040.2	exon3	c.A2569G	p.K857E	Benign
315	chr29	22088457	22088457	G	A	exonic	KCNB2	nonsynonymous SNV	XM_038579518.1	exon3	c.G685A	p.D229N	Possibly damaging
316	chr30	9702895	9702895	T	C	exonic	ZNF106	nonsynonymous SNV	XM_038580175.1	exon9	c.A3170G	p.N1057S	Benign
317	chr30	23901517	23901517	T	C	exonic	LIPC	nonsynonymous SNV	NM_001287090.1	exon10	c.T1433C	p.L478P	Benign
318	chr30	37032246	37032246	C	A	exonic	NEO1	stopgain	XM_038580915.1	exon17	c.C2748A	p.Y916X	Loss of function
319	chr30	38466009	38466009	A	G	exonic	SCAMP5	nonsynonymous SNV	XM_038581022.1	exon7	c.A616G	p.N206D	Possibly damaging
320	chr32	13337735	13337735	A	T	exonic	GSTCD	nonsynonymous SNV	XM_038581984.1	exon3	c.T536A	p.L179H	Benign
321	chr32	13337755	13337755	T	C	exonic	GSTCD	nonsynonymous SNV	XM_038581984.1	exon3	c.A516G	p.I172M	Benign
322	chr32	39346915	39346915	T	A	exonic	SCARB2	nonsynonymous SNV	XM_038582402.1	exon2	c.T135A	p.N45K	Benign
323	chr33	5993255	5993255	A	T	exonic	DCBLD2	nonsynonymous SNV	XM_038582559.1	exon12	c.T1343A	p.L448Q	Possibly damaging
324	chr33	8467539	8467539	T	A	exonic	CEP97	nonsynonymous SNV	XM_038582686.1	exon9	c.T839A	p.V280D	Possibly damaging
325	chr33	24133771	24133771	G	A	exonic	GSK3B	nonsynonymous SNV	XM_038582956.1	exon9	c.C971T	p.T324I	Probably damaging
326	chr33	29505570	29505570	C	G	exonic	LRCH3	nonsynonymous SNV	XM_038583086.1	exon15	c.G1745C	p.R582T	Possibly damaging
327	chr33	31108506	31108506	A	G	exonic	BDH1	nonsynonymous SNV	XM_038583211.1	exon7	c.T983C	p.I328T	Benign
328	chr33	31824017	31824017	A	T	exonic	LSG1	nonsynonymous SNV	XM_038583233.1	exon11	c.A1468T	p.I490F	Benign
329	chr34	4749552	4749552	C	T	exonic	LOC119867461	nonsynonymous SNV	XM_038583951.1	exon3	c.G19A	p.D7N	Benign
330	chr34	17372528	17372528	-	A	exonic	EIF4G1	frameshift insertion	XM_038583557.1	exon9	c.1459_1460insA	p.P487Hfs*32	Loss of function
331	chr34	22983034	22983034	A	C	exonic	GMNC	nonsynonymous SNV	XM_038583284.1	exon1	c.T28G	p.S10A	Benign
332	chr34	27278544	27278544	T	C	exonic	PPM1L	nonsynonymous SNV	XM_038583768.1	exon4	c.T833C	p.V278A	Benign
333	chr34	33332183	33332183	C	T	exonic	LOC488146	nonsynonymous SNV	XM_038583287.1	exon2	c.G509A	p.R170K	Possibly damaging
334	chr34	34958334	34958334	G	T	exonic	PHC3	nonsynonymous SNV	XM_038583864.1	exon6	c.C730A	p.P244T	Possibly damaging
335	chr35	8638766	8638766	T	-	exonic	CAGE1	frameshift deletion	XM_038584111.1	exon4	c.455delA	p.Y152Sfs*20	Loss of function
336	chr35	18297012	18297012	A	G	exonic	KDM1B	nonsynonymous SNV	XM_038584247.1	exon9	c.A803G	p.Q268R	Benign
337	chr35	26257424	26257424	C	T	exonic	ZNF184	nonsynonymous SNV	XM_038584379.1	exon6	c.G1622A	p.R541Q	Benign
338	chr36	2935469	2935469	A	G	exonic	GPD2	nonsynonymous SNV	XM_038584539.1	exon4	c.A248G	p.K83R	Benign
339	chr36	6087691	6087691	C	A	exonic	PLA2R1	stopgain	XM_038584629.1	exon2	c.G175T	p.E59X	Loss of function
340	chr36	10194258	10194258	A	G	exonic	COBLL1	nonsynonymous SNV	XM_038584683.1	exon11	c.T1681C	p.S561P	Benign
341	chr36	12522306	12522306	A	T	exonic	XIRP2	nonsynonymous SNV	XM_038584722.1	exon7	c.A3581T	p.D1194V	Possibly damaging
342	chr36	12524138	12524138	G	A	exonic	XIRP2	nonsynonymous SNV	XM_038584722.1	exon7	c.G5413A	p.E1805K	Probably damaging
343	chr36	13904019	13904019	A	G	exonic	CERS6	nonsynonymous SNV	XM_038584737.1	exon10	c.A1025G	p.D342G	Benign
344	chr36	22348061	22348061	G	T	exonic	OSBPL6	nonsynonymous SNV	XM_038584964.1	exon20	c.G2266T	p.G756W	Benign
345	chr36	22483009	22483009	C	T	exonic	TTN	nonsynonymous SNV	XM_038584970.1	exon347	c.G104429A	p.C34810Y	Possibly damaging
346	chr37	11625273	11625273	C	T	exonic	WDR12	nonsynonymous SNV	XM_038585432.1	exon9	c.G829A	p.D277N	Benign
347	chr37	11847690	11847690	T	C	exonic	NBEAL1	nonsynonymous SNV	XM_038585405.1	exon27	c.T4069C	p.S1357P	Possibly damaging
348	chr37	17559576	17559576	G	T	exonic	UNC80	stopgain	XM_038585612.1	exon8	c.G1090T	p.E364X	Loss of function
349	chr38	15413049	15413049	A	T	exonic	SLC30A10	nonsynonymous SNV	XM_038586436.1	exon4	c.T935A	p.L312Q	Benign
350	chr38	20650610	20650610	A	G	exonic	CCDC190	nonsynonymous SNV	XM_038586445.1	exon3	c.A227G	p.Y76C	Benign
351	chr38	22102932	22102932	A	G	exonic	NDUFS2	nonsynonymous SNV	XM_038586291.1	exon9	c.T959C	p.I320T	Benign
352	chrX	8271131	8271175	CCACACCACAGTCCACGGAGAGTCAGCCCACCACAGGTGAACCAG	-	exonic	MSL3	nonframeshift deletion	XM_038586819.1	exon5	c.455_499del	p.Q155_P169del	Loss of function
353	chrX	11867542	11867542	C	A	exonic	ACE2	nonsynonymous SNV	NM_001165260.1	exon6	c.G731T	p.R244M	Possibly damaging
354	chrX	12102083	12102146	CACCACCAATAAAGTCACGGTTATTTTCAACAGTTGGAAAATGGTGCCACATGGCAAAACCCAG	-	exonic	ZRSR2	frameshift deletion	XM_038586887.1	exon7	c.436_466del	p.L146Nfs*6	Loss of function
355	chrX	27774615	27774615	T	-	exonic	DMD	frameshift deletion	NM_001003343.1	exon25	c.3425delA	p.Y1142Sfs*13	Loss of function
356	chrX	29878194	29878194	A	C	exonic	TMEM47	nonsynonymous SNV	NM_001003045.1	exon3	c.T492G	p.F164L	Benign
357	chrX	41450689	41450689	T	C	exonic	CFP	nonsynonymous SNV	XM_038587315.1	exon6	c.A829G	p.K277E	Benign
358	chrX	42387990	42387990	C	A	exonic	TFE3	stoploss	XM_038587397.1	exon10	c.G1715T	p.X572L	Loss of function
359	chrX	58031343	58031343	G	T	exonic	RLIM	nonsynonymous SNV	XM_038587737.1	exon4	c.C454A	p.P152T	Benign
360	chrX	61089236	61089236	A	T	exonic	LOC491979	stopgain	XM_038586542.1	exon1	c.A244T	p.K82X	Loss of function
361	chrX	62005879	62005879	C	G	exonic	TENT5D	nonsynonymous SNV	XM_038586548.1	exon2	c.C723G	p.N241K	Benign
362	chrX	106338839	106338839	A	T	exonic	PABIR2	nonsynonymous SNV	NM_001313831.1	exon6	c.T412A	p.S138T	Benign
363	chrX	106536832	106536832	T	C	exonic	ZNF75D	nonsynonymous SNV	XM_038588373.1	exon3	c.T478C	p.F160L	Benign
364	chrX	111676727	111676727	G	T	exonic	LOC100682826	stopgain	XM_038588463.1	exon4	c.G433T	p.E145X	Loss of function

## Sheet: Table S3B
Variant info of somatic coding variants in comedo subtype
No	Chr	Start	End	Reference	Alternate	Function refSeq	Gene name refSeq	Exonic Function refseq	NCBI reference id	Exon no	Amino acid change	Protein change	Pathogenicity prediction
1	chr1	9430861	9430861	T	A	exonic	TMX3	nonsynonymous SNV	XM_038525827.1	exon3	c.T316A	p.W106R	Benign
2	chr1	13416502	13416502	T	A	exonic	SERPINB7	nonsynonymous SNV	XM_038525845.1	exon5	c.A432T	p.K144N	Benign
3	chr1	17459065	17459065	C	A	exonic	MALT1	nonsynonymous SNV	XM_038525473.1	exon17	c.G2393T	p.G798V	Possibly damaging
4	chr1	17805221	17805221	T	C	exonic	NEDD4L	nonsynonymous SNV	XM_038525916.1	exon5	c.A278G	p.H93R	Possibly damaging
5	chr1	18457572	18457572	A	T	exonic	FECH	nonsynonymous SNV	XM_038525927.1	exon2	c.A74T	p.Q25L	Benign
6	chr1	18487099	18487099	A	G	exonic	FECH	nonsynonymous SNV	XM_038525927.1	exon11	c.A1172G	p.Q391R	Benign
7	chr1	21396675	21396675	G	A	exonic	MBD2	nonsynonymous SNV	XM_038525969.1	exon6	c.G1130A	p.R377Q	Possibly damaging
8	chr1	24542455	24542455	A	G	exonic	MC5R	nonsynonymous SNV	XM_038525579.1	exon2	c.T185C	p.V62A	Benign
9	chr1	26685419	26685419	A	T	exonic	EYA4	nonsynonymous SNV	XM_038526053.1	exon8	c.A578T	p.Q193L	Benign
10	chr1	28224613	28224613	G	A	exonic	MYB	nonsynonymous SNV	XM_038526090.1	exon15	c.G1825A	p.V609I	Possibly damaging
11	chr1	29060980	29060980	A	-	exonic	MTFR2	frameshift deletion	XM_038526114.1	exon5	c.455delT	p.F152Sfs*26	Loss of function
12	chr1	29371221	29371221	T	-	exonic	MAP3K5	frameshift deletion	XM_038526115.1	exon20	c.2793delA	p.V932Ffs*52	Loss of function
13	chr1	31382402	31382402	A	C	exonic	REPS1	nonsynonymous SNV	XM_038526178.1	exon13	c.T1527G	p.H509Q	Benign
14	chr1	31409835	31409835	C	T	exonic	REPS1	nonsynonymous SNV	XM_038526174.1	exon5	c.G646A	p.A216T	Benign
15	chr1	34614107	34614107	T	A	exonic	HIVEP2	nonsynonymous SNV	XM_038526205.1	exon9	c.A5678T	p.D1893V	Benign
16	chr1	34627876	34627876	T	C	exonic	HIVEP2	nonsynonymous SNV	XM_038526205.1	exon5	c.A221G	p.D74G	Benign
17	chr1	35657481	35657481	C	T	exonic	PLAGL1	nonsynonymous SNV	XM_038526249.1	exon3	c.G389A	p.R130H	Possibly damaging
18	chr1	36089544	36089544	T	A	exonic	UTRN	stopgain	NM_001012395.1	exon8	c.T740A	p.L247X	Loss of function
19	chr1	38649518	38649518	G	A	exonic	STXBP5	nonsynonymous SNV	XM_038526294.1	exon20	c.G2179A	p.E727K	Possibly damaging
20	chr1	40752887	40752887	C	A	exonic	NUP43	nonsynonymous SNV	XM_038526313.1	exon4	c.G494T	p.R165I	Possibly damaging
21	chr1	40752930	40752930	C	A	exonic	NUP43	nonsynonymous SNV	XM_038526313.1	exon4	c.G451T	p.G151C	Possibly damaging
22	chr1	42117033	42117033	A	G	exonic	AKAP12	nonsynonymous SNV	XM_038526326.1	exon2	c.A4190G	p.E1397G	Benign
23	chr1	42816613	42816613	C	A	exonic	SYNE1	nonsynonymous SNV	XM_038526356.1	exon8	c.G1190T	p.W397L	Possibly damaging
24	chr1	42983510	42983510	A	G	exonic	SYNE1	nonsynonymous SNV	XM_038526352.1	exon61	c.T10571C	p.L3524P	Possibly damaging
25	chr1	45496964	45496964	C	G	exonic	CLDN20	nonsynonymous SNV	XM_038526411.1	exon2	c.C380G	p.S127C	Probably damaging
26	chr1	47343356	47343356	C	T	exonic	LOC119870146	nonsynonymous SNV	XM_038525485.1	exon3	c.G564A	p.M188I	Benign
27	chr1	47888415	47888415	C	T	exonic	SNX9	nonsynonymous SNV	XM_038526429.1	exon2	c.C29T	p.A10V	Benign
28	chr1	48039081	48039081	A	G	exonic	SYNJ2	nonsynonymous SNV	XM_038526431.1	exon9	c.A1172G	p.D391G	Probably damaging
29	chr1	49568460	49568460	G	T	exonic	ACAT2	nonsynonymous SNV	XM_038526482.1	exon3	c.G225T	p.M75I	Probably damaging
30	chr1	49811317	49811317	T	A	exonic	IGF2R	nonsynonymous SNV	NM_001122602.1	exon47	c.T7050A	p.S2350R	Benign
31	chr1	49890552	49890552	T	C	exonic	SLC22A2	nonsynonymous SNV	NM_001286961.1	exon5	c.A890G	p.K297R	Probably damaging
32	chr1	54065722	54065722	A	G	exonic	PDE10A	nonsynonymous SNV	XM_038526520.1	exon15	c.T2120C	p.I707T	Possibly damaging
33	chr1	54982133	54982133	G	T	exonic	RPS6KA2	nonsynonymous SNV	XM_038526527.1	exon15	c.C1356A	p.D452E	Benign
34	chr1	55988252	55988252	A	G	exonic	AFDN	nonsynonymous SNV	XM_038526552.1	exon2	c.A193G	p.T65A	Probably damaging
35	chr1	55988255	55988255	G	A	exonic	AFDN	nonsynonymous SNV	XM_038526552.1	exon2	c.G196A	p.A66T	Benign
36	chr1	57643078	57643078	T	A	exonic	ZUP1	stopgain	XM_038526634.1	exon6	c.A586T	p.K196X	Loss of function
37	chr1	63226738	63226738	T	G	exonic	TRDN	nonsynonymous SNV	NM_001389217.1	exon7	c.A573C	p.E191D	Possibly damaging
38	chr1	66698794	66698794	C	T	exonic	KIAA0408	nonsynonymous SNV	XM_038525498.1	exon3	c.G182A	p.R61H	Benign
39	chr1	67258210	67258210	G	A	exonic	PTPRK	nonsynonymous SNV	XM_038526752.1	exon12	c.C1906T	p.H636Y	Benign
40	chr1	71168570	71168570	T	C	exonic	HSD17B3	nonsynonymous SNV	XM_038526844.1	exon9	c.T668C	p.M223T	Benign
41	chr1	72803509	72803509	G	T	exonic	CTSL3	nonsynonymous SNV	XM_038525613.1	exon6	c.C835A	p.L279M	Benign
42	chr1	82746231	82746231	A	G	exonic	PCSK5	nonsynonymous SNV	XM_038527061.1	exon35	c.T4972C	p.Y1658H	Benign
43	chr1	86644379	86644379	C	T	exonic	CEMIP2	nonsynonymous SNV	XM_038527089.1	exon4	c.C583T	p.R195C	Benign
44	chr1	88038344	88038344	C	T	exonic	MAMDC2	nonsynonymous SNV	XM_038527109.1	exon6	c.G850A	p.A284T	Benign
45	chr1	91430259	91430259	C	A	exonic	SMARCA2	nonsynonymous SNV	XM_038527170.1	exon5	c.C1052A	p.S351Y	Possibly damaging
46	chr1	96789943	96789943	T	G	exonic	DIRAS2	nonsynonymous SNV	XM_038527308.1	exon2	c.T119G	p.V40G	Benign
47	chr1	97789589	97789589	A	G	exonic	SHC3	nonsynonymous SNV	XM_038527325.1	exon9	c.A1145G	p.Q382R	Probably damaging
48	chr1	98360364	98360364	C	T	exonic	CDK20	nonsynonymous SNV	XM_038527342.1	exon11	c.C1240T	p.P414S	Benign
49	chr1	99056111	99056111	A	-	exonic	FAM120A	frameshift deletion	XM_038527371.1	exon3	c.770delT	p.L257Yfs*8	Loss of function
50	chr1	99229889	99229889	G	T	exonic	WNK2	nonsynonymous SNV	XM_038527375.1	exon2	c.C671A	p.T224N	Possibly damaging
51	chr1	99501247	99501247	A	G	exonic	IPPK	nonsynonymous SNV	XM_038527407.1	exon8	c.A605G	p.H202R	Benign
52	chr1	99582863	99582863	A	G	exonic	ECM2	nonsynonymous SNV	XM_038527402.1	exon9	c.A1865G	p.D622G	Benign
53	chr1	99751073	99751073	C	A	exonic	NOL8	nonsynonymous SNV	XM_038527400.1	exon3	c.C1729A	p.Q577K	Benign
54	chr1	100115524	100115524	G	A	exonic	MZF1	nonsynonymous SNV	XM_038527431.1	exon1	c.G68A	p.G23E	Benign
55	chr1	100791085	100791085	T	-	exonic	LOC119870872	frameshift deletion	XM_038527463.1	exon3	c.502delT	p.F168Lfs*120	Loss of function
56	chr1	100972166	100972168	GCA	-	exonic	LOC119875984	nonframeshift deletion	XM_038527564.1	exon1	c.6_8del	p.F2_A3delinsL	Loss of function
57	chr1	100972169	100972169	-	CG	exonic	LOC119875984	frameshift insertion	XM_038527564.1	exon1	c.4_5insCG	p.F2Sfs*28	Loss of function
58	chr1	101037746	101037746	A	T	exonic	LOC100686546	stopgain	XM_038527517.1	exon2	c.T158A	p.L53X	Loss of function
59	chr1	101126958	101126958	G	T	exonic	LOC119871018	nonsynonymous SNV	XM_038525520.1	exon3	c.G114T	p.W38C	Benign
60	chr1	102468290	102468290	T	C	exonic	LOC100686431	nonsynonymous SNV	XM_038527684.1	exon4	c.A1337G	p.Y446C	Benign
61	chr1	102573216	102573216	T	C	exonic	NLRP5	nonsynonymous SNV	XM_038525525.1	exon15	c.A3601G	p.K1201E	Benign
62	chr1	102636145	102636145	A	G	exonic	NLRP8	nonsynonymous SNV	XM_038525526.1	exon1	c.T260C	p.L87P	Probably damaging
63	chr1	102681731	102681731	T	C	exonic	LOC119870888	nonsynonymous SNV	XM_038525626.1	exon8	c.T2633C	p.F878S	Possibly damaging
64	chr1	102799626	102799626	G	T	exonic	NLRP9	nonsynonymous SNV	XM_038525628.1	exon2	c.C410A	p.A137D	Benign
65	chr1	103089921	103089921	T	A	exonic	FAM71E2	nonsynonymous SNV	XM_038527752.1	exon9	c.T2156A	p.V719D	Possibly damaging
66	chr1	103229430	103229430	G	A	exonic	SYT5	stopgain	XM_038527834.1	exon8	c.G945A	p.W315X	Loss of function
67	chr1	103255944	103255944	A	G	exonic	TNNT1	nonsynonymous SNV	XM_038527875.1	exon12	c.A686G	p.N229S	Benign
68	chr1	103290675	103290675	T	C	exonic	EPS8L1	nonsynonymous SNV	XM_038527788.1	exon2	c.A77G	p.D26G	Benign
69	chr1	103373951	103373951	A	G	exonic	GP6	nonsynonymous SNV	XM_038527835.1	exon8	c.A953G	p.H318R	Probably damaging
70	chr1	103731709	103731709	T	G	exonic	LOC611446	nonsynonymous SNV	XM_038525529.1	exon5	c.T476G	p.M159R	Possibly damaging
71	chr1	103803337	103803337	G	T	exonic	TMC4	nonsynonymous SNV	XM_038527802.1	exon4	c.G671T	p.C224F	Benign
72	chr1	105086310	105086310	A	G	exonic	LOC119875995	nonsynonymous SNV	XM_038527926.1	exon4	c.T1067C	p.L356P	Benign
73	chr1	106158336	106158336	T	A	exonic	LOC484343	nonsynonymous SNV	XM_038528005.1	exon7	c.T1120A	p.S374T	Benign
74	chr1	106248729	106248729	T	A	exonic	VSIG10L	nonsynonymous SNV	XM_038528011.1	exon2	c.T258A	p.H86Q	Possibly damaging
75	chr1	107428622	107428622	G	A	exonic	AP2A1	nonsynonymous SNV	XM_038528187.1	exon22	c.C2744T	p.A915V	Benign
76	chr1	107434478	107434478	C	A	exonic	AP2A1	nonsynonymous SNV	XM_038528186.1	exon8	c.G859T	p.V287L	Benign
77	chr1	107699759	107699759	G	T	exonic	FLT3LG	nonsynonymous SNV	NM_001003350.1	exon3	c.C169A	p.P57T	Probably damaging
78	chr1	107743013	107743013	G	A	exonic	GFY	nonsynonymous SNV	XM_038525644.1	exon3	c.C323T	p.S108L	Benign
79	chr1	107971813	107971813	G	A	exonic	TRPM4	nonsynonymous SNV	XM_038528274.1	exon4	c.C388T	p.L130F	Benign
80	chr1	108163077	108163077	T	C	exonic	PPP1R15A	nonsynonymous SNV	XM_038528316.1	exon2	c.A356G	p.E119G	Benign
81	chr1	108221840	108221840	A	G	exonic	BCAT2	nonsynonymous SNV	XM_038528323.1	exon8	c.A782G	p.E261G	Probably damaging
82	chr1	108275652	108275652	A	G	exonic	MAMSTR	nonsynonymous SNV	XM_038528339.1	exon5	c.A443G	p.N148S	Benign
83	chr1	108275983	108275983	A	G	exonic	MAMSTR	nonsynonymous SNV	XM_038528339.1	exon6	c.A484G	p.T162A	Benign
84	chr1	108327078	108327078	A	G	exonic	NTN5	nonsynonymous SNV	XM_038525542.1	exon6	c.A635G	p.K212R	Benign
85	chr1	108621506	108621506	T	C	exonic	ZNF114	nonsynonymous SNV	XM_038528390.1	exon4	c.A976G	p.T326A	Possibly damaging
86	chr1	108834231	108834231	C	A	exonic	LIG1	nonsynonymous SNV	XM_038528404.1	exon12	c.C1082A	p.A361D	Probably damaging
87	chr1	109192565	109192565	G	T	exonic	ZNF541	nonsynonymous SNV	XM_038528426.1	exon9	c.G2915T	p.G972V	Possibly damaging
88	chr1	109308464	109308464	A	G	exonic	MEIS3	nonsynonymous SNV	XM_038528440.1	exon13	c.A1310G	p.Q437R	Benign
89	chr1	109366994	109366994	A	G	exonic	C5AR1	nonsynonymous SNV	NM_001003373.1	exon2	c.T769C	p.W257R	Benign
90	chr1	109623083	109623083	G	A	exonic	TMEM160	nonsynonymous SNV	XM_038528487.1	exon2	c.G270A	p.M90I	Possibly damaging
91	chr1	110161630	110161630	G	A	exonic	PPP5C	nonsynonymous SNV	XM_038528513.1	exon11	c.C1187T	p.S396L	Benign
92	chr1	110791732	110791732	T	C	exonic	RTN2	nonsynonymous SNV	XM_038528570.1	exon7	c.T574C	p.S192P	Benign
93	chr1	110802429	110802429	C	T	exonic	FOSB	nonsynonymous SNV	NM_001013844.1	exon2	c.G365A	p.G122E	Possibly damaging
94	chr1	111066422	111066422	T	C	exonic	PPP1R37	nonsynonymous SNV	XM_038528602.1	exon6	c.A568G	p.T190A	Possibly damaging
95	chr1	111386815	111386815	T	C	exonic	CEACAM19	nonsynonymous SNV	XM_038525550.1	exon5	c.A608G	p.N203S	Benign
96	chr1	111899502	111899502	A	G	exonic	LOC119865621	nonsynonymous SNV	XM_038528665.1	exon5	c.T1222C	p.F408L	Probably damaging
97	chr1	111899786	111899786	T	C	exonic	LOC119865621	nonsynonymous SNV	XM_038528665.1	exon5	c.A938G	p.K313R	Benign
98	chr1	112441446	112441446	G	C	exonic	CEACAM23	nonsynonymous SNV	NM_001097552.1	exon5	c.G1068C	p.W356C	Possibly damaging
99	chr1	112764945	112764945	C	T	exonic	MEGF8	stopgain	XM_038528722.1	exon28	c.G4976A	p.W1659X	Loss of function
100	chr1	113070895	113070895	T	C	exonic	ATP1A3	nonsynonymous SNV	XM_038528773.1	exon10	c.T1240C	p.S414P	Benign
101	chr1	113357686	113357686	A	G	exonic	DMAC2	nonsynonymous SNV	XM_038528800.1	exon6	c.A704G	p.D235G	Benign
102	chr1	113363338	113363338	A	G	exonic	B3GNT8	nonsynonymous SNV	XM_038528799.1	exon2	c.A796G	p.S266G	Benign
103	chr1	113490100	113490100	G	C	exonic	AXL	nonsynonymous SNV	XM_038528810.1	exon16	c.C1976G	p.A659G	Benign
104	chr1	113658818	113658818	G	A	exonic	LOC484492	nonsynonymous SNV	XM_038525669.1	exon2	c.G316A	p.G106S	Benign
105	chr1	114402840	114402840	A	G	exonic	LOC484505	nonsynonymous SNV	XM_038528899.1	exon14	c.A6301G	p.T2101A	Benign
106	chr1	114436710	114436710	A	G	exonic	DYRK1B	nonsynonymous SNV	XM_038528900.1	exon8	c.A959G	p.D320G	Benign
107	chr1	115025383	115025383	G	T	exonic	RINL	nonsynonymous SNV	XM_038528948.1	exon5	c.G349T	p.D117Y	Probably damaging
108	chr1	115450877	115450877	T	A	exonic	PSMD8	nonsynonymous SNV	XM_038528992.1	exon7	c.A947T	p.Y316F	Benign
109	chr1	115478268	115478268	C	T	exonic	CATSPERG	nonsynonymous SNV	XM_038528999.1	exon10	c.G1207A	p.V403M	Benign
110	chr1	115857254	115857254	C	A	exonic	WDR87	nonsynonymous SNV	XM_038529026.1	exon7	c.C4417A	p.Q1473K	Benign
111	chr1	116152150	116152150	G	C	exonic	ZNF875	nonsynonymous SNV	XM_038529045.1	exon5	c.G2054C	p.C685S	Benign
112	chr1	116696764	116696764	T	-	exonic	ZNF793	frameshift deletion	XM_038529202.1	exon5	c.147delT	p.Y50Mfs*8	Loss of function
113	chr1	117147969	117147969	T	A	exonic	ZNF461	nonsynonymous SNV	XM_038529128.1	exon4	c.A435T	p.E145D	Benign
114	chr1	117526425	117526425	C	T	exonic	SYNE4	stopgain	XM_038529228.1	exon7	c.C1111T	p.Q371X	Loss of function
115	chr1	117831356	117831356	C	A	exonic	RBM42	stopgain	XM_038529312.1	exon2	c.G202T	p.E68X	Loss of function
116	chr1	117926349	117926349	A	T	exonic	LOC111090112	nonsynonymous SNV	XM_038529319.1	exon3	c.A155T	p.Q52L	Benign
117	chr1	118106521	118106525	CCCCA	-	exonic	CD22	frameshift deletion	XM_038529342.1	exon13	c.2058_2062del	p.G687Afs*99	Loss of function
118	chr1	118548551	118548551	T	A	exonic	LOC100685413	nonsynonymous SNV	XM_038529405.1	exon2	c.T853A	p.C285S	Possibly damaging
119	chr1	118686511	118686511	T	-	exonic	UBA2	frameshift deletion	XM_038529411.1	exon17	c.1868delA	p.K623Rfs*14	Loss of function
120	chr1	118686536	118686536	C	G	exonic	UBA2	nonsynonymous SNV	XM_038529411.1	exon17	c.G1843C	p.D615H	Possibly damaging
121	chr1	118820382	118820382	G	C	exonic	GARRE1	nonsynonymous SNV	XM_038529424.1	exon3	c.C802G	p.Q268E	Probably damaging
122	chr1	118911435	118911435	A	T	exonic	LSM14A	nonsynonymous SNV	XM_038529429.1	exon7	c.T822A	p.N274K	Possibly damaging
123	chr2	4611574	4611574	T	C	exonic	YME1L1	nonsynonymous SNV	XM_038529733.1	exon9	c.A872G	p.Q291R	Benign
124	chr2	6612779	6612779	A	G	exonic	ARHGAP21	nonsynonymous SNV	XM_038532057.1	exon1	c.A88G	p.K30E	Benign
125	chr2	6688853	6688853	C	A	exonic	ARHGAP21	nonsynonymous SNV	XM_038532057.1	exon24	c.C4093A	p.L1365M	Benign
126	chr2	18848318	18848318	G	T	exonic	CUBN	nonsynonymous SNV	NM_001003148.2	exon29	c.G4176T	p.L1392F	Benign
127	chr2	18903888	18903888	G	C	exonic	CUBN	nonsynonymous SNV	NM_001003148.2	exon40	c.G5979C	p.W1993C	Benign
128	chr2	18987918	18987918	C	A	exonic	CUBN	stopgain	NM_001003148.2	exon62	c.C9869A	p.S3290X	Loss of function
129	chr2	20182705	20182705	A	-	exonic	ITGA8	frameshift deletion	XM_038530016.1	exon27	c.2838delA	p.V948Sfs*45	Loss of function
130	chr2	20575951	20575951	C	A	exonic	RPP38	nonsynonymous SNV	XM_038530032.1	exon2	c.G414T	p.K138N	Benign
131	chr2	21761014	21761014	T	-	exonic	FRMD4A	frameshift deletion	XM_038530060.1	exon12	c.906delT	p.F303Sfs*18	Loss of function
132	chr2	23376937	23376937	T	C	exonic	DHTKD1	nonsynonymous SNV	XM_038530129.1	exon7	c.A1349G	p.Y450C	Benign
133	chr2	23918208	23918208	C	A	exonic	USP6NL	nonsynonymous SNV	XM_038530141.1	exon7	c.C514A	p.Q172K	Benign
134	chr2	27436614	27436614	A	-	exonic	ITIH2	frameshift deletion	XM_038530170.1	exon9	c.896delT	p.F299Sfs*26	Loss of function
135	chr2	27889700	27889700	T	A	exonic	SFMBT2	nonsynonymous SNV	XM_038530177.1	exon13	c.T1162A	p.F388I	Benign
136	chr2	28766891	28766891	T	A	exonic	PFKFB3	nonsynonymous SNV	XM_038530183.1	exon16	c.A1577T	p.Y526F	Possibly damaging
137	chr2	28881583	28881583	A	-	exonic	RBM17	frameshift deletion	XM_038530190.1	exon2	c.90delT	p.Q31Rfs*24	Loss of function
138	chr2	29217815	29217815	A	T	exonic	TASOR2	nonsynonymous SNV	XM_038530195.1	exon17	c.T4367A	p.L1456H	Benign
139	chr2	33454091	33454091	C	A	exonic	DIP2C	nonsynonymous SNV	XM_038530233.1	exon22	c.C2656A	p.P886T	Benign
140	chr2	33892076	33892076	T	A	exonic	ECSCR	nonsynonymous SNV	XM_038530273.1	exon3	c.A122T	p.D41V	Benign
141	chr2	34831545	34831545	A	G	exonic	ANKHD1	nonsynonymous SNV	NM_001204095.1	exon15	c.A2473G	p.K825E	Probably damaging
142	chr2	35039120	35039120	G	C	exonic	LOC111091928	nonsynonymous SNV	XM_038530376.1	exon2	c.G478C	p.E160Q	Possibly damaging
143	chr2	35063898	35063898	G	T	exonic	LOC111094198	stopgain	XM_038529574.1	exon2	c.G2788T	p.E930X	Loss of function
144	chr2	35306236	35306236	A	T	exonic	LOC106557817	nonsynonymous SNV	XM_038530377.1	exon1	c.A461T	p.K154I	Benign
145	chr2	35343380	35343380	C	T	exonic	LOC487172	nonsynonymous SNV	XM_038530381.1	exon2	c.C1171T	p.L391F	Possibly damaging
146	chr2	35455848	35455848	G	C	exonic	LOC478038	nonsynonymous SNV	XM_038530405.1	exon1	c.G541C	p.D181H	Possibly damaging
147	chr2	35489994	35489994	C	T	exonic	LOC478038	nonsynonymous SNV	XM_038530414.1	exon1	c.C574T	p.P192S	Possibly damaging
148	chr2	35495656	35495656	A	T	exonic	LOC478038	nonsynonymous SNV	XM_038530423.1	exon1	c.A473T	p.Q158L	Possibly damaging
149	chr2	35547764	35547764	C	T	exonic	LOC478038	nonsynonymous SNV	XM_038530416.1	exon1	c.C1100T	p.A367V	Possibly damaging
150	chr2	35610487	35610487	C	A	exonic	LOC478038	nonsynonymous SNV	XM_038530403.1	exon1	c.C955A	p.H319N	Possibly damaging
151	chr2	35754993	35754993	C	A	exonic	FCHSD1	nonsynonymous SNV	XM_038530437.1	exon11	c.G982T	p.G328W	Benign
152	chr2	35765010	35765010	A	G	exonic	ARAP3	nonsynonymous SNV	XM_038530452.1	exon28	c.T3760C	p.C1254R	Probably damaging
153	chr2	36066135	36066135	T	C	exonic	RNF14	nonsynonymous SNV	XM_038530461.1	exon4	c.T259C	p.S87P	Benign
154	chr2	38043099	38043099	G	A	exonic	YIPF5	nonsynonymous SNV	XM_038530498.1	exon3	c.C172T	p.P58S	Benign
155	chr2	39849071	39849071	A	C	exonic	RBM27	nonsynonymous SNV	XM_038530521.1	exon10	c.A1492C	p.T498P	Benign
156	chr2	40859642	40859642	C	A	exonic	DPYSL3	nonsynonymous SNV	XM_038530547.1	exon11	c.G1492T	p.G498W	Possibly damaging
157	chr2	40976192	40976192	T	C	exonic	LOC100686580	nonsynonymous SNV	XM_038529617.1	exon1	c.A55G	p.S19G	Benign
158	chr2	44905813	44905813	A	G	exonic	RAB3C	nonsynonymous SNV	XM_038530648.1	exon5	c.A566G	p.D189G	Benign
159	chr2	45037080	45037080	C	T	exonic	PDE4D	nonsynonymous SNV	XM_038530671.1	exon9	c.G985A	p.D329N	Probably damaging
160	chr2	45083936	45083936	C	A	exonic	PDE4D	nonsynonymous SNV	XM_038530666.1	exon1	c.G134T	p.G45V	Benign
161	chr2	47240268	47240268	C	A	exonic	ZSWIM6	nonsynonymous SNV	XM_038530694.1	exon10	c.C2282A	p.P761Q	Possibly damaging
162	chr2	58153608	58153608	A	G	exonic	ADGRG5	nonsynonymous SNV	XM_038530956.1	exon5	c.T442C	p.S148P	Possibly damaging
163	chr2	58395130	58395130	T	G	exonic	PLLP	nonsynonymous SNV	XM_038530967.1	exon4	c.T467G	p.V156G	Benign
164	chr2	58558372	58558372	T	C	exonic	NLRC5	nonsynonymous SNV	XM_038530989.1	exon39	c.A4751G	p.H1584R	Benign
165	chr2	58717834	58717834	T	C	exonic	SLC12A3	nonsynonymous SNV	XM_038530995.1	exon4	c.A584G	p.N195S	Possibly damaging
166	chr2	61577910	61577910	G	A	exonic	RBL2	stopgain	XM_038531040.1	exon2	c.C139T	p.Q47X	Loss of function
167	chr2	66583167	66583167	T	C	exonic	PHKB	nonsynonymous SNV	XM_038531131.1	exon21	c.A1912G	p.I638V	Benign
168	chr2	67491636	67491636	A	G	exonic	PHC2	nonsynonymous SNV	XM_038531153.1	exon9	c.A1502G	p.D501G	Benign
169	chr2	68633915	68633915	T	C	exonic	PTP4A2	nonsynonymous SNV	XM_038531265.1	exon6	c.T431C	p.L144P	Possibly damaging
170	chr2	68811842	68811842	T	A	exonic	COL16A1	nonsynonymous SNV	XM_038531301.1	exon5	c.T272A	p.V91D	Benign
171	chr2	68833943	68833943	T	C	exonic	COL16A1	nonsynonymous SNV	XM_038531303.1	exon43	c.T2813C	p.L938S	Benign
172	chr2	69405841	69405841	T	C	exonic	PUM1	nonsynonymous SNV	XM_038531334.1	exon10	c.T1702C	p.S568P	Probably damaging
173	chr2	71180156	71180156	G	T	exonic	YTHDF2	nonsynonymous SNV	XM_038531353.1	exon4	c.C1528A	p.Q510K	Benign
174	chr2	71391841	71391841	G	-	exonic	PHACTR4	frameshift deletion	XM_038531366.1	exon6	c.947delC	p.P316Hfs*36	Loss of function
175	chr2	72679129	72679129	C	T	exonic	ZDHHC18	nonsynonymous SNV	XM_038531439.1	exon4	c.G743A	p.C248Y	Possibly damaging
176	chr2	72906023	72906024	TC	-	exonic	RPS6KA1	frameshift deletion	XM_038531449.1	exon16	c.1522_1523del	p.D508Qfs*35	Loss of function
177	chr2	73013112	73013113	TC	-	exonic	LOC119876034	frameshift deletion	XM_038529593.1	exon4	c.424_425del	p.D142Pfs*55	Loss of function
178	chr2	73155972	73155972	T	C	exonic	CEP85	nonsynonymous SNV	XM_038531485.1	exon4	c.A229G	p.S77G	Benign
179	chr2	73256691	73256691	G	C	exonic	PDIK1L	nonsynonymous SNV	XM_038531508.1	exon2	c.C180G	p.I60M	Benign
180	chr2	73367453	73367453	T	C	exonic	PAFAH2	nonsynonymous SNV	XM_038531510.1	exon2	c.T218C	p.F73S	Benign
181	chr2	74914550	74914550	T	C	exonic	MYOM3	nonsynonymous SNV	XM_038531603.1	exon26	c.T3200C	p.V1067A	Benign
182	chr2	75697934	75697934	A	G	exonic	LUZP1	nonsynonymous SNV	XM_038531645.1	exon3	c.A1988G	p.D663G	Benign
183	chr2	75698147	75698147	A	G	exonic	LUZP1	nonsynonymous SNV	XM_038531645.1	exon3	c.A2201G	p.D734G	Benign
184	chr2	76179706	76179706	C	T	exonic	ZBTB40	nonsynonymous SNV	XM_038531664.1	exon6	c.G1393A	p.E465K	Benign
185	chr2	76705034	76705034	C	G	exonic	HSPG2	nonsynonymous SNV	XM_038531684.1	exon11	c.C1284G	p.F428L	Probably damaging
186	chr2	77164570	77164570	G	T	exonic	ECE1	nonsynonymous SNV	XM_038531708.1	exon6	c.G686T	p.G229V	Possibly damaging
187	chr2	77550099	77550099	G	-	exonic	EIF4G3	frameshift deletion	XM_038531713.1	exon32	c.4889delG	p.E1631Kfs*14	Loss of function
188	chr2	78226361	78226361	C	A	exonic	PLA2G5	nonsynonymous SNV	XM_038531769.1	exon5	c.G806T	p.R269L	Benign
189	chr2	78803014	78803014	T	-	exonic	AKR7A2	frameshift deletion	XM_038531795.1	exon2	c.459delT	p.H153Qfs*80	Loss of function
190	chr2	78806194	78806194	A	C	exonic	AKR7A2	nonsynonymous SNV	XM_038531796.1	exon5	c.A737C	p.H246P	Possibly damaging
191	chr2	78887134	78887134	G	A	exonic	UBR4	nonsynonymous SNV	XM_038531798.1	exon12	c.G1403A	p.G468E	Probably damaging
192	chr2	78901624	78901624	G	T	exonic	UBR4	nonsynonymous SNV	XM_038531798.1	exon21	c.G2845T	p.D949Y	Probably damaging
193	chr2	80503137	80503137	T	C	exonic	PADI1	nonsynonymous SNV	XM_038531832.1	exon2	c.A262G	p.N88D	Benign
194	chr2	81170231	81170231	C	T	exonic	SPEN	nonsynonymous SNV	XM_038531894.1	exon11	c.G9568A	p.G3190S	Benign
195	chr2	81358835	81358835	G	C	exonic	PLEKHM2	nonsynonymous SNV	XM_038531903.1	exon9	c.C395G	p.P132R	Benign
196	chr2	82903022	82903022	G	C	exonic	PRDM2	nonsynonymous SNV	XM_038531952.1	exon4	c.C3266G	p.P1089R	Benign
197	chr2	83573402	83573402	C	A	exonic	VPS13D	nonsynonymous SNV	XM_038531975.1	exon6	c.G3029T	p.R1010L	Probably damaging
198	chr2	83928759	83928759	G	T	exonic	MTHFR	nonsynonymous SNV	XM_038532012.1	exon6	c.G907T	p.A303S	Possibly damaging
199	chr2	84353987	84353987	G	T	exonic	ANGPTL7	nonsynonymous SNV	XM_038532032.1	exon3	c.C641A	p.P214Q	Benign
200	chr2	84410347	84410347	G	A	exonic	MTOR	nonsynonymous SNV	XM_038532031.1	exon56	c.G7517A	p.R2506Q	Benign
201	chr2	84751052	84751052	A	T	exonic	CASZ1	stopgain	XM_038532041.1	exon8	c.A1738T	p.K580X	Loss of function
202	chr3	2429529	2429529	G	T	exonic	MAN2A1	nonsynonymous SNV	XM_038532169.1	exon8	c.C1357A	p.H453N	Possibly damaging
203	chr3	13283555	13283555	G	T	exonic	PCSK1	nonsynonymous SNV	XM_038532292.1	exon5	c.G544T	p.D182Y	Benign
204	chr3	14883180	14883180	C	A	exonic	SLF1	nonsynonymous SNV	XM_038532326.1	exon9	c.G1133T	p.R378M	Benign
205	chr3	18352668	18352668	T	A	exonic	ADGRV1	nonsynonymous SNV	XM_038532347.1	exon58	c.A12053T	p.D4018V	Benign
206	chr3	18408460	18408460	A	T	exonic	ADGRV1	nonsynonymous SNV	XM_038532347.1	exon33	c.T7429A	p.S2477T	Benign
207	chr3	18475034	18475034	C	A	exonic	ADGRV1	nonsynonymous SNV	XM_038532347.1	exon7	c.G889T	p.D297Y	Benign
208	chr3	24271275	24271275	G	C	exonic	VCAN	nonsynonymous SNV	XM_038532407.1	exon12	c.C9634G	p.L3212V	Probably damaging
209	chr3	24284990	24284990	A	T	exonic	VCAN	nonsynonymous SNV	XM_038532407.1	exon9	c.T6871A	p.L2291I	Benign
210	chr3	26191557	26191557	C	A	exonic	RASGRF2	nonsynonymous SNV	XM_038532437.1	exon19	c.G2800T	p.D934Y	Benign
211	chr3	26274499	26274499	G	C	exonic	RASGRF2	nonsynonymous SNV	XM_038532437.1	exon15	c.C2432G	p.P811R	Benign
212	chr3	27348696	27348696	T	A	exonic	CMYA5	stopgain	XM_038532132.1	exon2	c.A3184T	p.K1062X	Loss of function
213	chr3	27348969	27348969	A	G	exonic	CMYA5	nonsynonymous SNV	XM_038532132.1	exon2	c.T2911C	p.C971R	Benign
214	chr3	30147675	30147675	T	A	exonic	IQGAP2	stopgain	XM_038532513.1	exon19	c.A2047T	p.R683X	Loss of function
215	chr3	31179226	31179226	G	A	exonic	HMGCR	nonsynonymous SNV	XM_038532540.1	exon19	c.C2719T	p.L907F	Benign
216	chr3	32355190	32355190	T	C	exonic	HERC2	nonsynonymous SNV	XM_038532568.1	exon16	c.T2335C	p.S779P	Benign
217	chr3	32427453	32427453	A	G	exonic	HERC2	nonsynonymous SNV	XM_038532568.1	exon56	c.A8909G	p.K2970R	Benign
218	chr3	38441059	38441059	T	C	exonic	MPHOSPH10	nonsynonymous SNV	XM_038532614.1	exon7	c.A1403G	p.Y468C	Benign
219	chr3	40045517	40045517	G	T	exonic	PCSK6	stopgain	XM_038532633.1	exon7	c.G994T	p.E332X	Loss of function
220	chr3	40803037	40803037	A	G	exonic	LINS1	nonsynonymous SNV	XM_038532649.1	exon4	c.A584G	p.N195S	Possibly damaging
221	chr3	41062786	41062786	G	A	exonic	ADAMTS17	nonsynonymous SNV	XM_038532673.1	exon6	c.G964A	p.G322S	Benign
222	chr3	41429015	41429015	T	C	exonic	MEF2A	nonsynonymous SNV	XM_038532680.1	exon6	c.A650G	p.D217G	Probably damaging
223	chr3	41976083	41976083	G	T	exonic	TTC23	stopgain	XM_038532708.1	exon10	c.G1243T	p.G415X	Loss of function
224	chr3	42434058	42434058	A	T	exonic	IGF1R	nonsynonymous SNV	XM_038532719.1	exon9	c.A1895T	p.N632I	Probably damaging
225	chr3	48465007	48465007	A	G	exonic	SLCO3A1	nonsynonymous SNV	XM_038532751.1	exon7	c.T1477C	p.Y493H	Benign
226	chr3	51878265	51878265	A	T	exonic	NTRK3	nonsynonymous SNV	XM_038532784.1	exon8	c.T1040A	p.I347N	Benign
227	chr3	52506612	52506612	T	A	exonic	ACAN	nonsynonymous SNV	NM_001113455.2	exon11	c.T4194A	p.S1398R	Benign
228	chr3	53116593	53116593	C	T	exonic	TICRR	nonsynonymous SNV	XM_038532829.1	exon20	c.C5414T	p.P1805L	Benign
229	chr3	54372681	54372681	A	G	exonic	ZSCAN2	nonsynonymous SNV	XM_038532899.1	exon3	c.A1720G	p.I574V	Benign
230	chr3	54526591	54526591	A	C	exonic	ZNF592	nonsynonymous SNV	XM_038532912.1	exon3	c.A1829C	p.H610P	Benign
231	chr3	54543419	54543419	G	T	exonic	ZNF592	nonsynonymous SNV	XM_038532912.1	exon10	c.G3293T	p.S1098I	Benign
232	chr3	54600256	54600256	G	T	exonic	ALPK3	nonsynonymous SNV	XM_038532915.1	exon10	c.G4208T	p.G1403V	Benign
233	chr3	54623312	54623312	C	G	exonic	SLC28A1	nonsynonymous SNV	XM_038532919.1	exon3	c.C127G	p.L43V	Benign
234	chr3	56968835	56968835	G	T	exonic	IL16	nonsynonymous SNV	XM_038532985.1	exon12	c.C1694A	p.S565Y	Benign
235	chr3	57088098	57088098	C	A	exonic	CFAP161	nonsynonymous SNV	XM_038532990.1	exon3	c.G373T	p.D125Y	Benign
236	chr3	57206988	57206988	G	T	exonic	CEMIP	nonsynonymous SNV	XM_038532995.1	exon29	c.C4061A	p.P1354H	Benign
237	chr3	57238526	57238526	G	T	exonic	CEMIP	nonsynonymous SNV	XM_038532995.1	exon12	c.C1491A	p.N497K	Benign
238	chr3	57607761	57607761	T	C	exonic	ARNT2	nonsynonymous SNV	XM_038532998.1	exon1	c.A146G	p.D49G	Benign
239	chr3	58738968	58738968	A	T	exonic	TBC1D2B	nonsynonymous SNV	XM_038533691.1	exon6	c.T833A	p.V278D	Benign
240	chr3	58834370	58834370	A	G	exonic	IDH3A	nonsynonymous SNV	XM_038533051.1	exon5	c.A335G	p.D112G	Benign
241	chr3	59025149	59025149	G	-	exonic	PPP2R2C	frameshift deletion	XM_038533057.1	exon6	c.672delC	p.N225Tfs*8	Loss of function
242	chr3	59212232	59212232	C	A	exonic	MAN2B2	nonsynonymous SNV	XM_038533065.1	exon11	c.C1809A	p.F603L	Benign
243	chr3	60202866	60202866	C	-	exonic	SORCS2	frameshift deletion	XM_038533096.1	exon26	c.3444delC	p.Q1149Rfs*13	Loss of function
244	chr3	60248009	60248009	G	A	exonic	AFAP1	nonsynonymous SNV	XM_038533103.1	exon10	c.C1114T	p.R372W	Benign
245	chr3	61463549	61463549	G	T	exonic	RGS12	nonsynonymous SNV	XM_038533167.1	exon10	c.C2838A	p.D946E	Possibly damaging
246	chr3	61886994	61886994	T	-	exonic	MFSD10	frameshift deletion	XM_038533216.1	exon12	c.1363delT	p.F455Lfs*15	Loss of function
247	chr3	62094098	62094098	G	A	exonic	FAM193A	nonsynonymous SNV	XM_038533230.1	exon18	c.C3823T	p.P1275S	Possibly damaging
248	chr3	62312838	62312838	C	A	exonic	CFAP99	nonsynonymous SNV	XM_038533250.1	exon3	c.G282T	p.E94D	Possibly damaging
249	chr3	62509036	62509036	G	A	exonic	POLN	nonsynonymous SNV	XM_038533251.1	exon6	c.G776A	p.S259N	Possibly damaging
250	chr3	62927093	62927093	A	-	exonic	SLBP	frameshift deletion	XM_038533287.1	exon5	c.415delA	p.K139Nfs*91	Loss of function
251	chr3	64340150	64340150	T	-	exonic	LDB2	frameshift deletion	XM_038533313.1	exon4	c.506delT	p.V169Afs*6	Loss of function
252	chr3	65423763	65423764	CT	-	exonic	C1QTNF7	frameshift deletion	XM_038533344.1	exon3	c.407_408del	p.E136Afs*11	Loss of function
253	chr3	71217091	71217091	C	G	exonic	STK32B	nonsynonymous SNV	XM_038533402.1	exon4	c.C388G	p.L130V	Benign
254	chr3	71562826	71562826	A	G	exonic	EVC	nonsynonymous SNV	XM_038533404.1	exon16	c.A2398G	p.M800V	Benign
255	chr3	72402634	72402634	A	T	exonic	APBB2	nonsynonymous SNV	XM_038533428.1	exon7	c.A476T	p.Q159L	Possibly damaging
256	chr3	72440051	72440051	G	A	exonic	NSUN7	nonsynonymous SNV	XM_038533702.1	exon6	c.C1691T	p.T564I	Possibly damaging
257	chr3	72846790	72846790	A	T	exonic	RHOH	nonsynonymous SNV	XM_038533444.1	exon1	c.T62A	p.L21Q	Benign
258	chr3	72933400	72933400	A	G	exonic	LOC102154571	nonsynonymous SNV	XM_038533446.1	exon1	c.T149C	p.I50T	Benign
259	chr3	73605944	73605944	G	T	exonic	KLB	nonsynonymous SNV	XM_038533458.1	exon1	c.C320A	p.P107H	Possibly damaging
260	chr3	73960925	73960925	A	T	exonic	TMEM156	nonsynonymous SNV	XM_038533478.1	exon3	c.A511T	p.M171L	Probably damaging
261	chr3	74117106	74117106	C	T	exonic	TLR1	nonsynonymous SNV	NM_001146143.1	exon1	c.C1829T	p.P610L	Benign
262	chr3	74917783	74917783	A	T	exonic	PGM2	nonsynonymous SNV	XM_038533505.1	exon14	c.T1793A	p.I598N	Possibly damaging
263	chr3	75243239	75243239	T	C	exonic	NWD2	nonsynonymous SNV	XM_038533508.1	exon5	c.A587G	p.H196R	Benign
264	chr3	76161139	76161139	A	T	exonic	DTHD1	nonsynonymous SNV	XM_038533509.1	exon8	c.T1880A	p.M627K	Probably damaging
265	chr3	84742809	84742809	C	-	exonic	LOC119876115	frameshift deletion	XM_038532124.1	exon2	c.390delC	p.S132Afs*4	Loss of function
266	chr3	85463773	85463773	A	T	exonic	LOC611750	nonsynonymous SNV	XM_038532117.1	exon1	c.A148T	p.T50S	Benign
267	chr3	86185702	86185702	G	T	exonic	DHX15	nonsynonymous SNV	XM_038533565.1	exon6	c.G1142T	p.G381V	Benign
268	chr3	89678775	89678775	T	C	exonic	SLIT2	nonsynonymous SNV	XM_038533596.1	exon8	c.A658G	p.I220V	Probably damaging
269	chr3	92285809	92285809	A	-	exonic	PCGF3	frameshift deletion	XM_038533662.1	exon9	c.514delT	p.Y172Mfs*3	Loss of function
270	chr3	92359182	92359182	C	G	exonic	PDE6B	nonsynonymous SNV	NM_001002934.2	exon17	c.G2089C	p.E697Q	Probably damaging
271	chr4	472097	472097	T	C	exonic	ZNF248	nonsynonymous SNV	XM_038533774.1	exon5	c.A650G	p.E217G	Possibly damaging
272	chr4	3052499	3052499	G	T	exonic	RYR2	nonsynonymous SNV	XM_038533815.1	exon22	c.C2611A	p.L871I	Probably damaging
273	chr4	3739804	3739804	T	C	exonic	ACTN2	nonsynonymous SNV	XM_038533826.1	exon10	c.A1051G	p.K351E	Benign
274	chr4	4333772	4333772	C	A	exonic	NID1	nonsynonymous SNV	XM_038533838.1	exon2	c.C508A	p.P170T	Benign
275	chr4	4525277	4525277	A	T	exonic	LYST	nonsynonymous SNV	XM_038533839.1	exon6	c.A2992T	p.I998F	Probably damaging
276	chr4	7613782	7613782	C	-	exonic	SIPA1L2	frameshift deletion	XM_038533905.1	exon21	c.4970delC	p.I1658Sfs*44	Loss of function
277	chr4	10184859	10184859	C	G	exonic	NUP133	stopgain	XM_038533951.1	exon15	c.C1968G	p.Y656X	Loss of function
278	chr4	11562878	11562878	C	A	exonic	BICC1	nonsynonymous SNV	XM_038533966.1	exon3	c.C257A	p.T86K	Benign
279	chr4	14529879	14529879	T	C	exonic	CABCOCO1	nonsynonymous SNV	XM_038534029.1	exon6	c.T488C	p.F163S	Benign
280	chr4	20420449	20420449	C	T	exonic	SLC25A16	nonsynonymous SNV	XM_038534136.1	exon5	c.G254A	p.G85D	Benign
281	chr4	20558982	20558982	A	G	exonic	TET1	nonsynonymous SNV	XM_038534146.1	exon4	c.A3140G	p.N1047S	Benign
282	chr4	20590792	20590792	G	T	exonic	TET1	nonsynonymous SNV	XM_038534146.1	exon8	c.G4763T	p.G1588V	Benign
283	chr4	22858368	22858368	T	C	exonic	SLC29A3	nonsynonymous SNV	XM_038534252.1	exon4	c.T452C	p.V151A	Benign
284	chr4	23198640	23198640	T	G	exonic	CDH23	nonsynonymous SNV	XM_038534255.1	exon23	c.T2603G	p.L868R	Possibly damaging
285	chr4	23706482	23706482	A	T	exonic	DNAJB12	nonsynonymous SNV	XM_038534297.1	exon4	c.T574A	p.F192I	Benign
286	chr4	24334208	24334208	C	T	exonic	LOC100688228	nonsynonymous SNV	XM_038533729.1	exon1	c.C11T	p.S4L	Benign
287	chr4	25987238	25987238	A	G	exonic	KAT6B	nonsynonymous SNV	XM_038534422.1	exon8	c.A1610G	p.N537S	Benign
288	chr4	35120490	35120491	TC	-	exonic	WAPL	frameshift deletion	XM_038534518.1	exon9	c.2242_2243del	p.D748Sfs*16	Loss of function
289	chr4	35268185	35268185	T	A	exonic	LDB3	nonsynonymous SNV	XM_038534521.1	exon6	c.T608A	p.I203N	Benign
290	chr4	35754032	35754032	T	G	exonic	ANXA8L1	nonsynonymous SNV	XM_038534560.1	exon4	c.A145C	p.T49P	Benign
291	chr4	36735205	36735205	A	G	exonic	FAM193B	nonsynonymous SNV	XM_038534622.1	exon4	c.A392G	p.K131R	Benign
292	chr4	37017111	37017111	T	A	exonic	NSD1	nonsynonymous SNV	XM_038534646.1	exon5	c.A1451T	p.E484V	Benign
293	chr4	37648939	37648939	A	G	exonic	CDHR2	nonsynonymous SNV	XM_038534691.1	exon6	c.T371C	p.V124A	Possibly damaging
294	chr4	37686461	37686461	G	A	exonic	RNF44	nonsynonymous SNV	XM_038534694.1	exon6	c.G826A	p.V276M	Possibly damaging
295	chr4	39779353	39779353	T	C	exonic	BOD1	nonsynonymous SNV	XM_038534730.1	exon2	c.T359C	p.V120A	Benign
296	chr4	42128425	42128425	C	A	exonic	KCNIP1	nonsynonymous SNV	XM_038534779.1	exon4	c.G358T	p.G120C	Benign
297	chr4	42857209	42857209	C	G	exonic	INSYN2B	nonsynonymous SNV	XM_038534785.1	exon2	c.C229G	p.P77A	Benign
298	chr4	42857249	42857249	G	A	exonic	INSYN2B	nonsynonymous SNV	XM_038534785.1	exon2	c.G269A	p.G90E	Benign
299	chr4	43036372	43036372	T	G	exonic	DOCK2	nonsynonymous SNV	XM_038534784.1	exon5	c.A226C	p.N76H	Benign
300	chr4	48644288	48644288	T	A	exonic	HMMR	stopgain	XM_038534825.1	exon13	c.A1435T	p.K479X	Loss of function
301	chr4	55797370	55797370	C	A	exonic	GEMIN5	nonsynonymous SNV	XM_038534936.1	exon26	c.C4165A	p.Q1389K	Benign
302	chr4	58655889	58655889	C	T	exonic	FAT2	nonsynonymous SNV	XM_038534974.1	exon13	c.C9347T	p.P3116L	Possibly damaging
303	chr4	59029611	59029611	G	T	exonic	TNIP1	nonsynonymous SNV	XM_038534990.1	exon2	c.G101T	p.R34L	Benign
304	chr4	59342561	59342561	G	T	exonic	DCTN4	nonsynonymous SNV	XM_038535017.1	exon3	c.G232T	p.G78C	Benign
305	chr4	61300581	61300581	C	T	exonic	FBXO38	nonsynonymous SNV	XM_038535098.1	exon7	c.G769A	p.G257S	Benign
306	chr4	70613524	70613524	A	G	exonic	C9	nonsynonymous SNV	XM_038535265.1	exon6	c.A878G	p.K293R	Probably damaging
307	chr4	70940411	70940411	T	A	exonic	OSMR	stopgain	XM_038535271.1	exon11	c.A1432T	p.K478X	Loss of function
308	chr4	70966206	70966206	T	-	exonic	OSMR	frameshift deletion	XM_038535267.1	exon3	c.105delA	p.E35Dfs*3	Loss of function
309	chr4	70966208	70966208	C	-	exonic	OSMR	frameshift deletion	XM_038535267.1	exon3	c.103delG	p.E35Nfs*3	Loss of function
310	chr4	72264584	72264584	A	T	exonic	NUP155	nonsynonymous SNV	XM_038535278.1	exon6	c.A637T	p.T213S	Benign
311	chr4	72372636	72372636	G	T	exonic	CPLANE1	nonsynonymous SNV	XM_038535294.1	exon13	c.G2359T	p.A787S	Possibly damaging
312	chr4	74912749	74912749	G	T	exonic	ADAMTS12	stopgain	XM_038535470.1	exon3	c.G514T	p.G172X	Loss of function
313	chr4	75990767	75990767	C	T	exonic	ZFR	nonsynonymous SNV	XM_038535401.1	exon7	c.C1181T	p.A394V	Benign
314	chr4	80191224	80191224	C	T	exonic	CDH9	nonsynonymous SNV	XM_038533757.1	exon3	c.C409T	p.R137W	Benign
315	chr4	82795709	82795709	G	-	exonic	LOC489252	frameshift deletion	XM_038535476.1	exon2	c.408delG	p.G138Afs*25	Loss of function
316	chr4	88027573	88027573	C	-	exonic	MYO10	frameshift deletion	XM_038535440.1	exon29	c.3794delC	p.S1266Afs*6	Loss of function
317	chr5	1014934	1014934	A	C	exonic	ACAD8	nonsynonymous SNV	XM_038535590.1	exon5	c.T579G	p.N193K	Probably damaging
318	chr5	9524171	9524171	C	T	exonic	CCDC15	nonsynonymous SNV	XM_038535766.1	exon2	c.G145A	p.A49T	Possibly damaging
319	chr5	9593628	9593628	G	A	exonic	LOC119871983	nonsynonymous SNV	XM_038535565.1	exon4	c.C635T	p.P212L	Possibly damaging
320	chr5	10015511	10015511	T	A	exonic	OR8B3	stopgain	XM_038535566.1	exon2	c.T38A	p.L13X	Loss of function
321	chr5	10867858	10867858	C	-	exonic	GRAMD1B	frameshift deletion	XM_038535846.1	exon6	c.860delG	p.R287Pfs*6	Loss of function
322	chr5	11314640	11314640	G	T	exonic	CLMP	stopgain	XM_038535850.1	exon4	c.G430T	p.E144X	Loss of function
323	chr5	12393452	12393452	T	G	exonic	LOC106558787	nonsynonymous SNV	XM_038535862.1	exon1	c.A38C	p.H13P	Benign
324	chr5	14645363	14645363	A	G	exonic	CBL	nonsynonymous SNV	XM_038535925.1	exon10	c.T1177C	p.S393P	Benign
325	chr5	14776562	14776562	T	A	exonic	C2CD2L	stopgain	XM_038535944.1	exon9	c.A1129T	p.R377X	Loss of function
326	chr5	14830321	14830321	T	C	exonic	HYOU1	nonsynonymous SNV	XM_038535955.1	exon21	c.T2507C	p.L836P	Possibly damaging
327	chr5	14831569	14831569	A	T	exonic	HYOU1	nonsynonymous SNV	XM_038535955.1	exon23	c.A2605T	p.N869Y	Possibly damaging
328	chr5	15293307	15293307	A	T	exonic	KMT2A	nonsynonymous SNV	XM_038535992.1	exon3	c.T571A	p.S191T	Probably damaging
329	chr5	15366228	15366228	C	T	exonic	UBE4A	nonsynonymous SNV	XM_038535996.1	exon20	c.G3101A	p.S1034N	Benign
330	chr5	16279044	16279044	T	C	exonic	CEP164	nonsynonymous SNV	XM_038536027.1	exon6	c.A815G	p.D272G	Possibly damaging
331	chr5	16816112	16816112	A	G	exonic	ZPR1	nonsynonymous SNV	XM_038536059.1	exon14	c.A1271G	p.D424G	Benign
332	chr5	16828177	16828177	A	G	exonic	BUD13	nonsynonymous SNV	XM_038536056.1	exon4	c.A491G	p.D164G	Benign
333	chr5	16831673	16831673	T	A	exonic	BUD13	nonsynonymous SNV	XM_038536056.1	exon5	c.T1301A	p.M434K	Benign
334	chr5	16834428	16834428	A	G	exonic	BUD13	nonsynonymous SNV	XM_038536056.1	exon8	c.A1829G	p.Q610R	Benign
335	chr5	19485739	19485739	T	A	exonic	USP28	nonsynonymous SNV	XM_038536118.1	exon7	c.T677A	p.M226K	Benign
336	chr5	19525228	19525228	G	A	exonic	CLDN25	nonsynonymous SNV	XM_038535513.1	exon1	c.C629T	p.A210V	Probably damaging
337	chr5	20928166	20928166	T	A	exonic	PLET1	nonsynonymous SNV	XM_038536144.1	exon4	c.T514A	p.S172T	Benign
338	chr5	21397266	21397266	A	T	exonic	SIK2	nonsynonymous SNV	XM_038536203.1	exon10	c.T1268A	p.V423E	Benign
339	chr5	21645853	21645853	A	T	exonic	LOC111095841	nonsynonymous SNV	XM_038536221.1	exon2	c.T509A	p.V170D	Possibly damaging
340	chr5	23831593	23831593	T	-	exonic	DDX10	frameshift deletion	XM_038536261.1	exon12	c.1825delA	p.R609Gfs*26	Loss of function
341	chr5	24110146	24110146	G	T	exonic	EXPH5	nonsynonymous SNV	XM_038536269.1	exon3	c.G3923T	p.G1308V	Possibly damaging
342	chr5	24278134	24278134	G	T	exonic	ATM	nonsynonymous SNV	NM_001130828.1	exon29	c.C4136A	p.P1379Q	Benign
343	chr5	24311514	24311514	G	T	exonic	ATM	nonsynonymous SNV	NM_001130828.1	exon7	c.C533A	p.P178H	Benign
344	chr5	24329683	24329683	T	G	exonic	LOC119871822	nonsynonymous SNV	XM_038536280.1	exon1	c.T217G	p.W73G	Possibly damaging
345	chr5	29820364	29820364	G	C	exonic	ANGPTL5	nonsynonymous SNV	XM_038536381.1	exon9	c.G1021C	p.A341P	Possibly damaging
346	chr5	30336973	30336973	G	C	exonic	ZZEF1	nonsynonymous SNV	XM_038536385.1	exon49	c.C7387G	p.P2463A	Benign
347	chr5	30727355	30727355	G	T	exonic	MYBBP1A	nonsynonymous SNV	XM_038536407.1	exon26	c.C3667A	p.P1223T	Possibly damaging
348	chr5	31869928	31869928	T	C	exonic	ENO3	nonsynonymous SNV	XM_038536537.1	exon8	c.A752G	p.D251G	Benign
349	chr5	32410746	32410746	T	A	exonic	PHF23	nonsynonymous SNV	XM_038536639.1	exon4	c.A672T	p.K224N	Benign
350	chr5	32492078	32492078	G	T	exonic	NEURL4	nonsynonymous SNV	XM_038536650.1	exon2	c.C602A	p.P201H	Benign
351	chr5	32689623	32689623	G	T	exonic	TNFSF12	nonsynonymous SNV	NM_001205168.1	exon7	c.G550T	p.D184Y	Benign
352	chr5	32841443	32841443	C	G	exonic	DNAH2	nonsynonymous SNV	XM_038536726.1	exon20	c.C3144G	p.I1048M	Possibly damaging
353	chr5	32911165	32911165	T	-	exonic	KDM6B	frameshift deletion	XM_038536732.1	exon11	c.2028delT	p.P679Lfs*25	Loss of function
354	chr5	32957060	32957060	G	A	exonic	CHD3	nonsynonymous SNV	XM_038536742.1	exon7	c.G1160A	p.S387N	Benign
355	chr5	32966704	32966704	C	G	exonic	CHD3	nonsynonymous SNV	XM_038536742.1	exon27	c.C4342G	p.Q1448E	Benign
356	chr5	33053581	33053581	G	T	exonic	GUCY2D	nonsynonymous SNV	NM_001003207.1	exon4	c.G1121T	p.G374V	Benign
357	chr5	33250826	33250826	C	A	exonic	CTC1	nonsynonymous SNV	XM_038536818.1	exon4	c.G463T	p.G155C	Benign
358	chr5	33485239	33485239	T	C	exonic	MYH10	nonsynonymous SNV	XM_038536838.1	exon16	c.A1939G	p.K647E	Probably damaging
359	chr5	35134405	35134405	A	G	exonic	MYH3	nonsynonymous SNV	NM_001113712.1	exon20	c.T2465C	p.F822S	Benign
360	chr5	36274934	36274934	G	T	exonic	ZNF18	nonsynonymous SNV	XM_038536895.1	exon7	c.C1210A	p.Q404K	Benign
361	chr5	39604862	39604862	T	A	exonic	ZNF287	nonsynonymous SNV	XM_038536993.1	exon3	c.T418A	p.S140T	Benign
362	chr5	39953276	39953277	TC	-	exonic	NCOR1	frameshift deletion	XM_038537000.1	exon5	c.479_480del	p.S161Wfs*7	Loss of function
363	chr5	40007749	40007749	C	-	exonic	NCOR1	frameshift deletion	XM_038537009.1	exon21	c.2798delC	p.P934Qfs*2	Loss of function
364	chr5	40796860	40796860	A	T	exonic	ALDH3A2	nonsynonymous SNV	XM_038537035.1	exon14	c.T1043A	p.V348D	Benign
365	chr5	42454768	42454768	C	G	exonic	MPRIP	nonsynonymous SNV	XM_038537130.1	exon16	c.G4418C	p.R1473P	Benign
366	chr5	42473322	42473322	T	C	exonic	MPRIP	nonsynonymous SNV	XM_038537130.1	exon10	c.A1541G	p.E514G	Benign
367	chr5	45543231	45543231	A	G	exonic	LOC119876275	nonsynonymous SNV	XM_038535538.1	exon1	c.A403G	p.N135D	Benign
368	chr5	45741681	45741681	G	T	exonic	JAK1	stopgain	NM_001287126.1	exon20	c.G2248T	p.E750X	Loss of function
369	chr5	47873582	47873582	G	A	exonic	ANGPTL3	nonsynonymous SNV	XM_038537321.1	exon7	c.C1210T	p.H404Y	Benign
370	chr5	50806627	50806627	A	T	exonic	FGGY	nonsynonymous SNV	XM_038537370.1	exon4	c.T472A	p.L158M	Possibly damaging
371	chr5	51527486	51527486	A	T	exonic	OMA1	nonsynonymous SNV	XM_038537398.1	exon6	c.A702T	p.E234D	Benign
372	chr5	56652488	56652488	G	C	exonic	NOC2L	nonsynonymous SNV	XM_038537530.1	exon14	c.C1622G	p.P541R	Benign
373	chr5	56777734	56777734	T	C	exonic	C5H1orf159	nonsynonymous SNV	XM_038537560.1	exon4	c.A364G	p.S122G	Benign
374	chr5	56941411	56941411	G	T	exonic	SCNN1D	nonsynonymous SNV	XM_038537582.1	exon13	c.G2145T	p.W715C	Possibly damaging
375	chr5	57020101	57020101	T	C	exonic	CCNL2	nonsynonymous SNV	XM_038537606.1	exon8	c.A932G	p.K311R	Benign
376	chr5	57384839	57384839	T	C	exonic	CFAP74	nonsynonymous SNV	XM_038537664.1	exon36	c.A4517G	p.D1506G	Benign
377	chr5	57395225	57395225	T	C	exonic	CFAP74	nonsynonymous SNV	XM_038537665.1	exon23	c.A2678G	p.D893G	Benign
378	chr5	58542518	58542518	C	G	exonic	MEGF6	nonsynonymous SNV	XM_038538815.1	exon20	c.G2443C	p.G815R	Benign
379	chr5	58743657	58743745	CCCTACAAGGTGACACTCTCATGGAAGGCCCCAGGGCGGCCCAGCACTTGAGATGAGTCTGACTCCCCGCTGCATCTCCACAGGGTGCC	-	exonic	CCDC27	nonframeshift deletion	XM_038537748.1	exon3	c.41_46del	p.G14_P16delinsA	Loss of function
380	chr5	58807647	58807647	A	T	exonic	CEP104	nonsynonymous SNV	XM_038537749.1	exon4	c.T409A	p.Y137N	Benign
381	chr5	62107803	62107803	C	G	exonic	ERRFI1	nonsynonymous SNV	XM_038537857.1	exon4	c.G631C	p.A211P	Benign
382	chr5	62107819	62107819	A	C	exonic	ERRFI1	nonsynonymous SNV	XM_038537857.1	exon4	c.T615G	p.D205E	Benign
383	chr5	62109351	62109351	A	G	exonic	ERRFI1	nonsynonymous SNV	XM_038537857.1	exon2	c.T116C	p.F39S	Benign
384	chr5	62356500	62356500	G	T	exonic	RERE	nonsynonymous SNV	XM_038537882.1	exon15	c.C3505A	p.P1169T	Possibly damaging
385	chr5	62651833	62651833	G	A	exonic	LOC489638	stopgain	XM_038538818.1	exon2	c.G372A	p.W124X	Loss of function
386	chr5	62952203	62952203	G	A	exonic	GPR157	nonsynonymous SNV	XM_038537887.1	exon2	c.C556T	p.P186S	Benign
387	chr5	63331172	63331172	T	G	exonic	TMEM201	nonsynonymous SNV	XM_038537907.1	exon6	c.T969G	p.I323M	Possibly damaging
388	chr5	63439878	63439878	C	G	exonic	LOC479600	nonsynonymous SNV	XM_038537926.1	exon9	c.G1327C	p.V443L	Benign
389	chr5	64093544	64093544	C	T	exonic	GAS8	nonsynonymous SNV	XM_038537961.1	exon4	c.G491A	p.R164Q	Benign
390	chr5	64709843	64709843	G	A	exonic	ANKRD11	nonsynonymous SNV	XM_038538028.1	exon9	c.G3028A	p.G1010R	Benign
391	chr5	64752167	64752167	G	T	exonic	CDH15	nonsynonymous SNV	XM_038538036.1	exon9	c.C1385A	p.P462H	Benign
392	chr5	65029856	65029856	C	A	exonic	GALNS	nonsynonymous SNV	NM_001048120.1	exon7	c.C713A	p.P238H	Possibly damaging
393	chr5	65052582	65052582	T	C	exonic	CDT1	nonsynonymous SNV	XM_038535548.1	exon4	c.A973G	p.M325V	Possibly damaging
394	chr5	65195135	65195135	T	C	exonic	ZC3H18	nonsynonymous SNV	XM_038538071.1	exon14	c.A2210G	p.H737R	Benign
395	chr5	65195184	65195184	T	A	exonic	ZC3H18	nonsynonymous SNV	XM_038538071.1	exon14	c.A2161T	p.S721C	Benign
396	chr5	66222970	66222970	T	C	exonic	FBXO31	nonsynonymous SNV	XM_038538099.1	exon9	c.T1531C	p.Y511H	Benign
397	chr5	68740077	68740077	G	A	exonic	MBTPS1	nonsynonymous SNV	XM_038538160.1	exon2	c.G113A	p.C38Y	Benign
398	chr5	68740818	68740818	A	G	exonic	MBTPS1	nonsynonymous SNV	XM_038538160.1	exon3	c.A167G	p.Y56C	Benign
399	chr5	73530149	73530149	C	T	exonic	WWOX	nonsynonymous SNV	XM_038538236.1	exon7	c.G747A	p.M249I	Benign
400	chr5	73763289	73763289	A	G	exonic	WWOX	nonsynonymous SNV	XM_038538236.1	exon4	c.T373C	p.S125P	Benign
401	chr5	75876669	75876669	G	T	exonic	TMEM170A	nonsynonymous SNV	XM_038538297.1	exon2	c.G158T	p.W53L	Benign
402	chr5	76385110	76385110	C	G	exonic	WDR59	nonsynonymous SNV	XM_038538328.1	exon26	c.C2732G	p.A911G	Possibly damaging
403	chr5	76569906	76569906	G	C	exonic	RFWD3	nonsynonymous SNV	XM_038538333.1	exon11	c.G1936C	p.G646R	Benign
404	chr5	76706667	76706667	C	G	exonic	GLG1	nonsynonymous SNV	XM_038538335.1	exon5	c.C803G	p.A268G	Probably damaging
405	chr5	76937484	76937484	T	A	exonic	DDX19A	nonsynonymous SNV	XM_038538354.1	exon9	c.T921A	p.D307E	Possibly damaging
406	chr5	77059205	77059205	T	-	exonic	COG4	frameshift deletion	XM_038538367.1	exon4	c.537delA	p.E180Kfs*4	Loss of function
407	chr5	77348190	77348190	C	A	exonic	HYDIN	nonsynonymous SNV	XM_038538394.1	exon67	c.G11606T	p.G3869V	Possibly damaging
408	chr5	77368207	77368207	C	A	exonic	HYDIN	nonsynonymous SNV	XM_038538394.1	exon57	c.G9883T	p.V3295L	Possibly damaging
409	chr5	77479583	77479583	T	C	exonic	HYDIN	nonsynonymous SNV	XM_038538394.1	exon14	c.A2206G	p.T736A	Possibly damaging
410	chr5	77853029	77853029	C	A	exonic	ZNF19	nonsynonymous SNV	XM_038538413.1	exon4	c.G1004T	p.R335M	Possibly damaging
411	chr5	78022374	78022374	G	A	exonic	PHLPP2	nonsynonymous SNV	XM_038538423.1	exon14	c.C2177T	p.A726V	Probably damaging
412	chr5	80634440	80634440	T	G	exonic	NFAT5	nonsynonymous SNV	XM_038538471.1	exon3	c.A428C	p.Y143S	Benign
413	chr5	80902813	80902813	T	G	exonic	COG8	nonsynonymous SNV	XM_038538483.1	exon3	c.T616G	p.S206A	Benign
414	chr5	82232455	82232455	T	C	exonic	CENPT	nonsynonymous SNV	XM_038538569.1	exon12	c.T1397C	p.L466P	Benign
415	chr5	82315248	82315248	C	-	exonic	RANBP10	frameshift deletion	XM_038538562.1	exon4	c.242delC	p.I82Lfs*31	Loss of function
416	chr5	82315480	82315480	T	A	exonic	RANBP10	nonsynonymous SNV	XM_038538562.1	exon5	c.T364A	p.L122M	Benign
417	chr5	82361653	82361653	A	C	exonic	GFOD2	nonsynonymous SNV	XM_038538577.1	exon3	c.A1030C	p.M344L	Possibly damaging
418	chr5	82677432	82677432	G	A	exonic	KCTD19	nonsynonymous SNV	XM_038538623.1	exon12	c.G2355A	p.M785I	Benign
419	chr5	82959989	82959989	G	A	exonic	CES2	nonsynonymous SNV	XM_038538732.1	exon9	c.C1222T	p.H408Y	Benign
420	chr6	481829	481830	GG	-	exonic	PHKG1	frameshift deletion	XM_038538980.1	exon7	c.1233_1234del	p.L412Gfs*2	Loss of function
421	chr6	5651065	5651065	T	C	exonic	GTF2I	nonsynonymous SNV	XM_038539064.1	exon28	c.A2561G	p.Y854C	Benign
422	chr6	5813828	5813828	G	-	exonic	GTF2IRD1	frameshift deletion	XM_038539072.1	exon22	c.2445delC	p.N816Tfs*12	Loss of function
423	chr6	6183576	6183576	C	A	exonic	LIMK1	nonsynonymous SNV	XM_038539085.1	exon12	c.G1333T	p.D445Y	Probably damaging
424	chr6	6227056	6227056	G	-	exonic	ELN	frameshift deletion	XM_038539089.1	exon21	c.1343delC	p.A448Efs*14	Loss of function
425	chr6	6612348	6612348	G	A	exonic	BCL7B	nonsynonymous SNV	XM_038539119.1	exon3	c.G203A	p.R68Q	Benign
426	chr6	7555965	7555965	C	T	exonic	DTX2	nonsynonymous SNV	XM_038539162.1	exon8	c.C1405T	p.P469S	Benign
427	chr6	7620926	7620926	G	A	exonic	RASA4B	nonsynonymous SNV	XM_038539170.1	exon19	c.G2191A	p.A731T	Benign
428	chr6	8854903	8854903	C	-	exonic	SLC12A9	frameshift deletion	XM_038539222.1	exon2	c.10delG	p.V4Lfs*30	Loss of function
429	chr6	8884131	8884131	G	A	exonic	EPHB4	nonsynonymous SNV	XM_038539236.1	exon12	c.G1898A	p.R633Q	Probably damaging
430	chr6	9008024	9008024	C	A	exonic	TFR2	nonsynonymous SNV	XM_038539248.1	exon3	c.C386A	p.S129Y	Possibly damaging
431	chr6	9031942	9031942	C	A	exonic	PCOLCE	nonsynonymous SNV	XM_038539263.1	exon9	c.G1282T	p.V428F	Benign
432	chr6	9144387	9144387	G	T	exonic	TSC22D4	nonsynonymous SNV	XM_038539275.1	exon2	c.G486T	p.Q162H	Probably damaging
433	chr6	9216178	9216178	G	T	exonic	ZCWPW1	nonsynonymous SNV	XM_038539293.1	exon11	c.G931T	p.D311Y	Benign
434	chr6	9284817	9284817	A	G	exonic	STAG3	nonsynonymous SNV	XM_038539298.1	exon19	c.T1718C	p.L573S	Benign
435	chr6	9287849	9287849	C	G	exonic	STAG3	nonsynonymous SNV	XM_038539298.1	exon12	c.G1000C	p.A334P	Benign
436	chr6	9634825	9634825	T	C	exonic	OR2AE1	nonsynonymous SNV	NM_001389057.1	exon1	c.T488C	p.L163S	Possibly damaging
437	chr6	9634938	9634938	A	G	exonic	OR2AE1	nonsynonymous SNV	NM_001389057.1	exon1	c.A601G	p.I201V	Possibly damaging
438	chr6	9941176	9941176	T	A	exonic	CYP3A4	nonsynonymous SNV	XM_038539354.1	exon3	c.A185T	p.E62V	Benign
439	chr6	9941179	9941179	T	A	exonic	CYP3A4	nonsynonymous SNV	XM_038539354.1	exon3	c.A182T	p.D61V	Benign
440	chr6	10184467	10184467	G	T	exonic	LOC102153308	nonsynonymous SNV	XM_038539409.1	exon3	c.C62A	p.A21D	Benign
441	chr6	10270919	10270919	G	T	exonic	PDAP1	nonsynonymous SNV	XM_038539434.1	exon6	c.G495T	p.K165N	Benign
442	chr6	10560083	10560083	G	A	exonic	SMURF1	nonsynonymous SNV	XM_038539444.1	exon11	c.G1220A	p.R407Q	Benign
443	chr6	10730629	10730629	T	C	exonic	TMEM130	nonsynonymous SNV	XM_038539448.1	exon3	c.T398C	p.L133P	Benign
444	chr6	10738212	10738212	C	G	exonic	TMEM130	nonsynonymous SNV	XM_038539448.1	exon8	c.C1168G	p.P390A	Benign
445	chr6	11118720	11118720	C	G	exonic	BAIAP2L1	nonsynonymous SNV	XM_038539454.1	exon9	c.C881G	p.T294S	Possibly damaging
446	chr6	11628474	11628474	G	T	exonic	USP42	stopgain	XM_038539479.1	exon14	c.G2149T	p.E717X	Loss of function
447	chr6	11846649	11846649	A	G	exonic	DAGLB	nonsynonymous SNV	XM_038539487.1	exon13	c.T1397C	p.L466P	Benign
448	chr6	12069134	12069134	T	A	exonic	ZNF316	nonsynonymous SNV	XM_038539496.1	exon6	c.T944A	p.L315Q	Benign
449	chr6	12581181	12581181	C	A	exonic	ACTB	nonsynonymous SNV	NM_001195845.2	exon4	c.C787A	p.Q263K	Possibly damaging
450	chr6	14470189	14470189	G	A	exonic	CARD11	nonsynonymous SNV	XM_038539598.1	exon23	c.G3080A	p.R1027Q	Benign
451	chr6	14557391	14557391	A	T	exonic	GNA12	nonsynonymous SNV	XM_038539604.1	exon2	c.A352T	p.I118F	Possibly damaging
452	chr6	15625197	15625197	T	C	exonic	INTS1	nonsynonymous SNV	XM_038539670.1	exon46	c.T6400C	p.F2134L	Benign
453	chr6	16158446	16158447	TC	-	exonic	SUN1	frameshift deletion	XM_038539713.1	exon9	c.1030_1031del	p.E344Rfs*11	Loss of function
454	chr6	16241134	16241134	G	T	exonic	DNAAF5	nonsynonymous SNV	XM_038539714.1	exon7	c.C1563A	p.S521R	Possibly damaging
455	chr6	16935862	16935862	T	A	exonic	TGFB1I1	nonsynonymous SNV	XM_038539728.1	exon11	c.A1131T	p.E377D	Benign
456	chr6	16942853	16942853	G	T	exonic	ARMC5	nonsynonymous SNV	XM_038539723.1	exon6	c.C2747A	p.A916D	Benign
457	chr6	16987245	16987245	G	T	exonic	ITGAD	nonsynonymous SNV	NM_001110802.1	exon7	c.C602A	p.S201Y	Possibly damaging
458	chr6	17078988	17078988	C	T	exonic	ITGAX	nonsynonymous SNV	XM_038539733.1	exon14	c.G1555A	p.G519R	Probably damaging
459	chr6	17080396	17080396	A	G	exonic	ITGAX	nonsynonymous SNV	XM_038539733.1	exon9	c.T905C	p.M302T	Benign
460	chr6	17156648	17156648	T	C	exonic	ITGAM	nonsynonymous SNV	XM_038539734.1	exon2	c.A91G	p.N31D	Benign
461	chr6	17231506	17231506	G	C	exonic	FUS	nonsynonymous SNV	XM_038539737.1	exon3	c.C127G	p.Q43E	Probably damaging
462	chr6	17613778	17613778	T	C	exonic	LOC479773	nonsynonymous SNV	XM_038539794.1	exon22	c.A4021G	p.S1341G	Possibly damaging
463	chr6	17800676	17800676	T	C	exonic	ITGAL	nonsynonymous SNV	XM_038539810.1	exon6	c.A379G	p.K127E	Probably damaging
464	chr6	18219825	18219825	A	T	exonic	TLCD3B	nonsynonymous SNV	XM_038539891.1	exon3	c.T245A	p.V82E	Benign
465	chr6	18222600	18222600	C	T	exonic	TLCD3B	nonsynonymous SNV	XM_038539891.1	exon2	c.G153A	p.M51I	Benign
466	chr6	18331947	18331947	T	A	exonic	CORO1A	nonsynonymous SNV	XM_038539910.1	exon5	c.T509A	p.L170Q	Benign
467	chr6	18413180	18413180	G	T	exonic	IL27	nonsynonymous SNV	XM_038539927.1	exon4	c.G456T	p.M152I	Benign
468	chr6	18418279	18418279	C	A	exonic	APOBR	nonsynonymous SNV	XM_038539926.1	exon2	c.G904T	p.G302W	Probably damaging
469	chr6	18418281	18418281	T	C	exonic	APOBR	nonsynonymous SNV	XM_038539926.1	exon2	c.A902G	p.E301G	Probably damaging
470	chr6	18464810	18464810	G	T	exonic	LOC479795	nonsynonymous SNV	XM_038539930.1	exon16	c.G2246T	p.W749L	Benign
471	chr6	18540506	18540506	C	A	exonic	SH2B1	nonsynonymous SNV	XM_038539959.1	exon1	c.C152A	p.S51Y	Possibly damaging
472	chr6	21426957	21426957	A	G	exonic	SLC5A11	nonsynonymous SNV	XM_038540012.1	exon16	c.T1736C	p.I579T	Benign
473	chr6	21430073	21430073	G	-	exonic	SLC5A11	frameshift deletion	XM_038540012.1	exon13	c.1173delC	p.I392Sfs*27	Loss of function
474	chr6	21540516	21540516	G	C	exonic	TNRC6A	nonsynonymous SNV	XM_038540014.1	exon5	c.C516G	p.S172R	Probably damaging
475	chr6	21540520	21540520	T	A	exonic	TNRC6A	nonsynonymous SNV	XM_038540014.1	exon5	c.A512T	p.E171V	Probably damaging
476	chr6	21723575	21723575	C	T	exonic	RBBP6	nonsynonymous SNV	XM_038540025.1	exon16	c.G2389A	p.E797K	Possibly damaging
477	chr6	23547035	23547035	G	T	exonic	CDR2	nonsynonymous SNV	XM_038540054.1	exon5	c.G811T	p.V271F	Benign
478	chr6	23929023	23929023	A	T	exonic	LOC479816	nonsynonymous SNV	XM_038540129.1	exon27	c.T4147A	p.F1383I	Benign
479	chr6	24144109	24144109	A	G	exonic	LOC479817	nonsynonymous SNV	XM_038540101.1	exon18	c.T2642C	p.M881T	Benign
480	chr6	24156327	24156327	T	A	exonic	LOC479817	nonsynonymous SNV	XM_038540101.1	exon14	c.A2024T	p.K675M	Benign
481	chr6	24285748	24285748	C	T	exonic	LOC489979	nonsynonymous SNV	XM_038540128.1	exon16	c.G2389A	p.A797T	Benign
482	chr6	24362749	24362749	C	A	exonic	LOC489979	nonsynonymous SNV	XM_038540118.1	exon7	c.G922T	p.V308F	Benign
483	chr6	24468914	24468914	C	-	exonic	ZP2	frameshift deletion	NM_001003304.2	exon7	c.645delC	p.Q216Kfs*24	Loss of function
484	chr6	24646579	24646579	T	C	exonic	DNAH3	nonsynonymous SNV	XM_038540142.1	exon47	c.T8695C	p.S2899P	Benign
485	chr6	24666030	24666030	G	A	exonic	DNAH3	nonsynonymous SNV	XM_038540142.1	exon52	c.G10279A	p.A3427T	Benign
486	chr6	24970193	24970193	C	A	exonic	LOC102151415	nonsynonymous SNV	XM_038540180.1	exon2	c.C178A	p.L60I	Benign
487	chr6	24994065	24994065	C	T	exonic	LOC102151415	nonsynonymous SNV	XM_038540185.1	exon11	c.C808T	p.P270S	Benign
488	chr6	26473463	26473463	A	T	exonic	SMG1	stopgain	XM_038540249.1	exon3	c.A400T	p.K134X	Loss of function
489	chr6	26523903	26523903	T	C	exonic	SMG1	nonsynonymous SNV	XM_038540249.1	exon42	c.T6893C	p.L2298P	Benign
490	chr6	26527347	26527347	T	A	exonic	SMG1	nonsynonymous SNV	XM_038540249.1	exon48	c.T7945A	p.Y2649N	Benign
491	chr6	28097980	28097980	G	A	exonic	ABCC6	nonsynonymous SNV	XM_038540256.1	exon22	c.G2963A	p.R988Q	Benign
492	chr6	28117294	28117294	G	C	exonic	ABCC1	nonsynonymous SNV	NM_001002971.1	exon31	c.C4494G	p.I1498M	Benign
493	chr6	28320735	28320735	A	G	exonic	MYH11	nonsynonymous SNV	XM_038540265.1	exon2	c.A320G	p.E107G	Probably damaging
494	chr6	30501722	30501722	G	A	exonic	CPPED1	nonsynonymous SNV	XM_038540321.1	exon3	c.G544A	p.D182N	Possibly damaging
495	chr6	33421197	33421197	C	A	exonic	C6H16orf72	nonsynonymous SNV	XM_038540406.1	exon3	c.G731T	p.R244L	Benign
496	chr6	33581967	33581967	G	T	exonic	USP7	nonsynonymous SNV	XM_038540407.1	exon3	c.G328T	p.D110Y	Benign
497	chr6	36990123	36990123	G	C	exonic	ANKS3	nonsynonymous SNV	XM_038540515.1	exon4	c.G208C	p.D70H	Benign
498	chr6	37967363	37967363	G	A	exonic	SLX4	nonsynonymous SNV	XM_038540572.1	exon14	c.G4846A	p.E1616K	Benign
499	chr6	38249138	38249138	C	A	exonic	LOC100688087	nonsynonymous SNV	XM_038540604.1	exon7	c.G795T	p.K265N	Benign
500	chr6	38609958	38609958	A	G	exonic	HCFC1R1	nonsynonymous SNV	XM_038540632.1	exon3	c.A223G	p.R75G	Probably damaging
501	chr6	38615669	38615669	C	G	exonic	CLDN6	nonsynonymous SNV	XM_038540633.1	exon2	c.C391G	p.L131V	Probably damaging
502	chr6	38634129	38634129	A	-	exonic	LOC106558903	stopgain	XM_038540646.1	exon12	c.492delT	p.M165*	Loss of function
503	chr6	38763734	38763734	T	C	exonic	PRSS33	nonsynonymous SNV	XM_038540680.1	exon6	c.A821G	p.H274R	Possibly damaging
504	chr6	39021372	39021372	T	G	exonic	CCNF	nonsynonymous SNV	XM_038540702.1	exon6	c.A806C	p.E269A	Benign
505	chr6	39286948	39286948	A	G	exonic	PKD1	nonsynonymous SNV	NM_001006650.1	exon10	c.A1925G	p.E642G	Possibly damaging
506	chr6	39298074	39298074	A	G	exonic	PKD1	nonsynonymous SNV	NM_001006650.1	exon23	c.A8522G	p.N2841S	Possibly damaging
507	chr6	39334200	39334200	A	T	exonic	TSC2	nonsynonymous SNV	XM_038540754.1	exon4	c.T203A	p.M68K	Probably damaging
508	chr6	39398009	39398009	T	A	exonic	NOXO1	nonsynonymous SNV	XM_038540768.1	exon2	c.T256A	p.F86I	Benign
509	chr6	39583750	39583750	C	A	exonic	MAPK8IP3	stopgain	XM_038540817.1	exon11	c.G973T	p.E325X	Loss of function
510	chr6	39659880	39659880	T	A	exonic	CRAMP1	nonsynonymous SNV	XM_038540821.1	exon11	c.A2533T	p.S845C	Benign
511	chr6	39898997	39898997	T	C	exonic	BAIAP3	nonsynonymous SNV	XM_038540846.1	exon21	c.A1913G	p.Q638R	Probably damaging
512	chr6	40393122	40393122	T	C	exonic	MCRIP2	nonsynonymous SNV	XM_038540928.1	exon3	c.A239G	p.E80G	Possibly damaging
513	chr6	40841471	40841471	C	G	exonic	NPRL3	nonsynonymous SNV	XM_038540984.1	exon5	c.C530G	p.A177G	Benign
514	chr6	40877790	40877790	G	T	exonic	RHBDF1	nonsynonymous SNV	XM_038540975.1	exon4	c.G374T	p.G125V	Benign
515	chr6	41009931	41009931	G	-	exonic	LOC119872308	frameshift deletion	XM_038540995.1	exon1	c.169delG	p.D57Ifs*21	Loss of function
516	chr6	42235489	42235489	T	C	exonic	SLC6A17	nonsynonymous SNV	XM_038541044.1	exon11	c.A1793G	p.Y598C	Possibly damaging
517	chr6	42809160	42809160	A	G	exonic	AMIGO1	nonsynonymous SNV	XM_038541077.1	exon2	c.A1069G	p.K357E	Benign
518	chr6	42836415	42836415	C	A	exonic	SYPL2	stopgain	XM_038541079.1	exon6	c.G787T	p.G263X	Loss of function
519	chr6	42961672	42961672	A	G	exonic	SORT1	nonsynonymous SNV	XM_038541081.1	exon12	c.A1360G	p.S454G	Possibly damaging
520	chr6	43009303	43009303	T	C	exonic	CELSR2	nonsynonymous SNV	XM_038541086.1	exon23	c.A7313G	p.Q2438R	Possibly damaging
521	chr6	44548138	44548138	T	A	exonic	NTNG1	nonsynonymous SNV	XM_038538947.1	exon9	c.A1412T	p.H471L	Probably damaging
522	chr6	49796326	49796326	C	A	exonic	VCAM1	nonsynonymous SNV	NM_001003298.1	exon6	c.G1362T	p.E454D	Probably damaging
523	chr6	50241558	50241558	A	T	exonic	DBT	stopgain	XM_038541212.1	exon6	c.A697T	p.K233X	Loss of function
524	chr6	50311740	50311740	G	T	exonic	SASS6	nonsynonymous SNV	XM_038541220.1	exon1	c.G225T	p.M75I	Possibly damaging
525	chr6	50321442	50321442	T	-	exonic	SASS6	frameshift deletion	XM_038541220.1	exon5	c.812delT	p.S272Lfs*13	Loss of function
526	chr6	50695205	50695205	G	T	exonic	PALMD	nonsynonymous SNV	XM_038541231.1	exon7	c.C750A	p.N250K	Benign
527	chr6	55606375	55606375	T	C	exonic	ABCA4	nonsynonymous SNV	NM_001003360.2	exon12	c.T1559C	p.L520S	Benign
528	chr6	57132985	57132985	A	G	exonic	RPAP2	nonsynonymous SNV	XM_038541362.1	exon4	c.T245C	p.I82T	Benign
529	chr6	58031158	58031158	T	A	exonic	HFM1	nonsynonymous SNV	XM_038541407.1	exon31	c.T3326A	p.V1109D	Benign
530	chr6	63266950	63266950	A	G	exonic	BCL10	nonsynonymous SNV	XM_038541501.1	exon3	c.A409G	p.N137D	Benign
531	chr6	63793909	63793909	A	G	exonic	SSX2IP	nonsynonymous SNV	XM_038541536.1	exon6	c.A632G	p.K211R	Possibly damaging
532	chr6	63896799	63896799	T	C	exonic	SPATA1	nonsynonymous SNV	XM_038541546.1	exon6	c.A721G	p.K241E	Possibly damaging
533	chr6	69472652	69472652	G	T	exonic	FUBP1	nonsynonymous SNV	XM_038541591.1	exon17	c.G1588T	p.D530Y	Benign
534	chr6	69665260	69665260	G	T	exonic	USP33	nonsynonymous SNV	XM_038541626.1	exon5	c.G245T	p.W82L	Possibly damaging
535	chr6	69993620	69993620	A	-	exonic	AK5	frameshift deletion	XM_038541632.1	exon6	c.761delT	p.L254Yfs*2	Loss of function
536	chr6	76164483	76164483	A	G	exonic	LRRC7	nonsynonymous SNV	XM_038541687.1	exon22	c.T3995C	p.M1332T	Benign
537	chr7	1770750	1770750	G	T	exonic	IGFN1	nonsynonymous SNV	XM_038541735.1	exon23	c.C9475A	p.L3159M	Possibly damaging
538	chr7	1926735	1926735	A	T	exonic	CACNA1S	nonsynonymous SNV	XM_038541921.1	exon33	c.A4169T	p.Y1390F	Probably damaging
539	chr7	1977115	1977115	A	G	exonic	KIF21B	nonsynonymous SNV	XM_038541922.1	exon22	c.A3287G	p.N1096S	Possibly damaging
540	chr7	2088779	2088779	G	T	exonic	CAMSAP2	nonsynonymous SNV	XM_038541931.1	exon13	c.C3628A	p.R1210S	Probably damaging
541	chr7	5026047	5026047	G	T	exonic	DENND1B	nonsynonymous SNV	XM_038541978.1	exon22	c.G2122T	p.V708F	Possibly damaging
542	chr7	6130412	6130412	T	C	exonic	CD55	nonsynonymous SNV	XM_038542012.1	exon5	c.T605C	p.V202A	Benign
543	chr7	8922563	8922563	G	A	exonic	HHAT	nonsynonymous SNV	XM_038542061.1	exon6	c.G454A	p.A152T	Possibly damaging
544	chr7	10028020	10028020	T	C	exonic	LPGAT1	nonsynonymous SNV	XM_038542072.1	exon3	c.A235G	p.S79G	Benign
545	chr7	10124503	10124503	T	C	exonic	INTS7	nonsynonymous SNV	XM_038542073.1	exon13	c.A1696G	p.K566E	Benign
546	chr7	10148013	10148013	A	-	exonic	INTS7	frameshift deletion	XM_038542073.1	exon6	c.653delT	p.L218Yfs*14	Loss of function
547	chr7	11875836	11875836	C	T	exonic	PROX1	nonsynonymous SNV	XM_038542127.1	exon3	c.C1742T	p.S581L	Benign
548	chr7	12192836	12192836	G	T	exonic	SMYD2	nonsynonymous SNV	XM_038542134.1	exon12	c.G1249T	p.G417C	Possibly damaging
549	chr7	12705800	12705800	G	A	exonic	LOC119872662	nonsynonymous SNV	XM_038541764.1	exon1	c.C70T	p.R24C	Possibly damaging
550	chr7	13425048	13425048	G	A	exonic	CEP350	nonsynonymous SNV	XM_038542170.1	exon4	c.G133A	p.E45K	Benign
551	chr7	13435314	13435314	G	T	exonic	CEP350	stopgain	XM_038542170.1	exon7	c.G1063T	p.E355X	Loss of function
552	chr7	13482972	13482972	T	A	exonic	CEP350	nonsynonymous SNV	XM_038542170.1	exon25	c.T5196A	p.D1732E	Benign
553	chr7	13492098	13492098	A	G	exonic	CEP350	nonsynonymous SNV	XM_038542170.1	exon26	c.A5306G	p.E1769G	Benign
554	chr7	13608545	13608545	A	G	exonic	QSOX1	nonsynonymous SNV	XM_038542178.1	exon6	c.A730G	p.T244A	Possibly damaging
555	chr7	15118797	15118797	C	A	exonic	CACNA1E	nonsynonymous SNV	XM_038542209.1	exon39	c.C5327A	p.P1776Q	Benign
556	chr7	16405731	16405731	C	-	exonic	LAMC1	frameshift deletion	XM_038542252.1	exon28	c.4773delC	p.K1592Rfs*22	Loss of function
557	chr7	17075832	17075832	A	C	exonic	RGL1	nonsynonymous SNV	XM_038542277.1	exon7	c.A853C	p.T285P	Benign
558	chr7	18953995	18953995	C	A	exonic	HMCN1	nonsynonymous SNV	XM_038542315.1	exon13	c.C1699A	p.P567T	Benign
559	chr7	19040414	19040414	G	T	exonic	HMCN1	nonsynonymous SNV	XM_038542315.1	exon42	c.G6292T	p.A2098S	Benign
560	chr7	19134338	19134338	T	C	exonic	HMCN1	nonsynonymous SNV	XM_038542315.1	exon88	c.T13600C	p.S4534P	Benign
561	chr7	19257961	19257961	A	G	exonic	PRG4	nonsynonymous SNV	XM_038542323.1	exon8	c.A3692G	p.K1231R	Possibly damaging
562	chr7	19308890	19308890	C	T	exonic	TPR	nonsynonymous SNV	XM_038542316.1	exon16	c.G1972A	p.V658I	Benign
563	chr7	19314788	19314788	A	-	exonic	TPR	stopgain	XM_038542316.1	exon10	c.986delT	p.L329*	Loss of function
564	chr7	21171399	21171399	C	A	exonic	RASAL2	nonsynonymous SNV	XM_038542407.1	exon6	c.G577T	p.D193Y	Possibly damaging
565	chr7	22257244	22257244	C	G	exonic	BRINP2	nonsynonymous SNV	XM_038542418.1	exon3	c.G400C	p.V134L	Benign
566	chr7	22810930	22810930	A	G	exonic	PAPPA2	nonsynonymous SNV	XM_038542421.1	exon5	c.T2516C	p.I839T	Benign
567	chr7	23255847	23255847	G	A	exonic	LOC102151295	stopgain	XM_038542430.1	exon1	c.C37T	p.Q13X	Loss of function
568	chr7	24291815	24291815	G	C	exonic	RABGAP1L	nonsynonymous SNV	XM_038542454.1	exon7	c.C745G	p.P249A	Benign
569	chr7	28760178	28760178	G	-	exonic	METTL18	frameshift deletion	XM_038542591.1	exon3	c.255delG	p.E86Sfs*9	Loss of function
570	chr7	30144794	30144794	T	C	exonic	TBX19	nonsynonymous SNV	NM_001005758.1	exon5	c.A725G	p.H242R	Benign
571	chr7	31378257	31378257	A	T	exonic	ILDR2	nonsynonymous SNV	XM_038542654.1	exon6	c.A737T	p.Y246F	Possibly damaging
572	chr7	34239735	34239735	T	C	exonic	CEP170	nonsynonymous SNV	XM_038542710.1	exon10	c.A2431G	p.N811D	Benign
573	chr7	37513192	37513192	G	C	exonic	AHCTF1	nonsynonymous SNV	XM_038542781.1	exon32	c.C4347G	p.D1449E	Benign
574	chr7	37518336	37518336	G	T	exonic	AHCTF1	nonsynonymous SNV	XM_038542781.1	exon29	c.C3742A	p.L1248I	Benign
575	chr7	37536367	37536367	T	A	exonic	AHCTF1	nonsynonymous SNV	XM_038542781.1	exon15	c.A1870T	p.S624C	Benign
576	chr7	37920913	37920913	C	G	exonic	CDC42BPA	nonsynonymous SNV	XM_038542796.1	exon12	c.C1604G	p.T535R	Possibly damaging
577	chr7	38477952	38477952	G	T	exonic	PARP1	stopgain	XM_038542813.1	exon10	c.G1537T	p.E513X	Loss of function
578	chr7	38563713	38563713	A	G	exonic	LIN9	nonsynonymous SNV	XM_038542814.1	exon9	c.A958G	p.T320A	Benign
579	chr7	39473495	39473495	A	G	exonic	DNAH14	nonsynonymous SNV	XM_038542870.1	exon6	c.T844C	p.S282P	Benign
580	chr7	41056542	41056542	G	C	exonic	ARHGEF11	nonsynonymous SNV	XM_038542963.1	exon9	c.G607C	p.E203Q	Probably damaging
581	chr7	41080938	41080938	G	T	exonic	LRRC71	nonsynonymous SNV	XM_038542969.1	exon13	c.C1463A	p.P488Q	Probably damaging
582	chr7	41302406	41302406	G	T	exonic	BCAN	nonsynonymous SNV	NM_001284437.1	exon8	c.C1520A	p.P507Q	Benign
583	chr7	41658180	41658180	C	T	exonic	SEMA4A	stopgain	XM_038543054.1	exon14	c.G1908A	p.W636X	Loss of function
584	chr7	42096412	42096412	T	C	exonic	ASH1L	nonsynonymous SNV	XM_038543095.1	exon3	c.T4772C	p.F1591S	Benign
585	chr7	42316325	42316325	T	C	exonic	THBS3	nonsynonymous SNV	XM_038543125.1	exon2	c.T178C	p.S60P	Probably damaging
586	chr7	43265211	43265211	G	A	exonic	GATAD2B	nonsynonymous SNV	XM_038543292.1	exon2	c.G167A	p.R56H	Probably damaging
587	chr7	43265250	43265250	C	A	exonic	GATAD2B	nonsynonymous SNV	XM_038543292.1	exon2	c.C206A	p.A69E	Probably damaging
588	chr7	43753098	43753098	G	T	exonic	SMAD2	nonsynonymous SNV	XM_038543327.1	exon7	c.G784T	p.D262Y	Benign
589	chr7	44385278	44385278	C	T	exonic	KATNAL2	nonsynonymous SNV	XM_038543348.1	exon10	c.G887A	p.G296E	Benign
590	chr7	47858008	47858008	C	A	exonic	RIT2	nonsynonymous SNV	XM_038543396.1	exon4	c.C310A	p.R104S	Possibly damaging
591	chr7	48727736	48727736	C	T	exonic	PIK3C3	nonsynonymous SNV	NM_001287160.1	exon9	c.G898A	p.V300M	Probably damaging
592	chr7	57917501	57917501	C	A	exonic	TTR	nonsynonymous SNV	XM_038543605.1	exon4	c.G362T	p.G121V	Benign
593	chr7	58410810	58410810	G	A	exonic	DSC3	nonsynonymous SNV	XM_038543611.1	exon7	c.G931A	p.D311N	Probably damaging
594	chr7	63305093	63305093	C	A	exonic	ZNF521	nonsynonymous SNV	XM_038543632.1	exon3	c.C1324A	p.P442T	Benign
595	chr7	64474827	64474827	A	C	exonic	LAMA3	nonsynonymous SNV	XM_038543644.1	exon67	c.T8615G	p.L2872R	Probably damaging
596	chr7	64760819	64760819	C	-	exonic	ANKRD29	frameshift deletion	XM_038543652.1	exon5	c.407delC	p.A136Efs*26	Loss of function
597	chr7	64840586	64840586	A	G	exonic	NPC1	nonsynonymous SNV	NM_001003107.2	exon16	c.A2428G	p.I810V	Possibly damaging
598	chr7	64849650	64849650	A	G	exonic	NPC1	nonsynonymous SNV	NM_001003107.2	exon25	c.A3761G	p.N1254S	Possibly damaging
599	chr7	64854623	64854623	C	A	exonic	RMC1	nonsynonymous SNV	XM_038543645.1	exon13	c.G1071T	p.W357C	Benign
600	chr7	69798361	69798361	C	A	exonic	MYOM1	nonsynonymous SNV	XM_038543724.1	exon22	c.G3207T	p.Q1069H	Possibly damaging
601	chr7	73394628	73394629	TG	-	exonic	LAMA1	frameshift deletion	XM_038543810.1	exon60	c.8658_8659del	p.D2886Efs*22	Loss of function
602	chr7	75908701	75908701	C	A	exonic	TXNDC2	nonsynonymous SNV	XM_038543868.1	exon2	c.C322A	p.P108T	Benign
603	chr7	77956550	77956550	C	A	exonic	SPIRE1	stopgain	XM_038543912.1	exon12	c.G1639T	p.E547X	Loss of function
604	chr7	78176512	78176512	T	-	exonic	CEP76	frameshift deletion	XM_038543915.1	exon7	c.869delA	p.K290Sfs*29	Loss of function
605	chr7	78472324	78472324	A	T	exonic	SEH1L	nonsynonymous SNV	XM_038543930.1	exon9	c.A1071T	p.R357S	Benign
606	chr7	78621936	78621936	T	C	exonic	CEP192	nonsynonymous SNV	XM_038543931.1	exon41	c.T7109C	p.F2370S	Benign
607	chr8	401288	401288	T	C	exonic	LOC100688456	nonsynonymous SNV	XM_038544014.1	exon3	c.A865G	p.S289G	Possibly damaging
608	chr8	813205	813205	A	T	exonic	LOC490585	nonsynonymous SNV	XM_038544071.1	exon1	c.A709T	p.T237S	Benign
609	chr8	1243014	1243014	T	A	exonic	FBLN5	nonsynonymous SNV	XM_038544113.1	exon7	c.A643T	p.N215Y	Benign
610	chr8	1423864	1423864	C	T	exonic	NDUFB1	nonsynonymous SNV	XM_038544119.1	exon2	c.G94A	p.E32K	Benign
611	chr8	2440960	2440960	A	G	exonic	LOC119875826	nonsynonymous SNV	id-LOC119875826	exon2	c.A210G	p.I70M	Benign
612	chr8	3126062	3126062	C	-	exonic	ABHD4	frameshift deletion	XM_038544144.1	exon3	c.156delC	p.Q53Rfs*20	Loss of function
613	chr8	3376906	3376906	T	A	exonic	PRMT5	nonsynonymous SNV	XM_038544179.1	exon6	c.A362T	p.K121I	Benign
614	chr8	3880010	3880010	T	C	exonic	ZFHX2	nonsynonymous SNV	XM_038544228.1	exon9	c.A4472G	p.N1491S	Benign
615	chr8	4191973	4191973	A	C	exonic	CARMIL3	nonsynonymous SNV	XM_038544257.1	exon21	c.A1787C	p.N596T	Benign
616	chr8	4253428	4253428	T	C	exonic	FITM1	nonsynonymous SNV	XM_038544024.1	exon2	c.T431C	p.L144P	Benign
617	chr8	4363896	4363896	T	C	exonic	TGM1	nonsynonymous SNV	NM_001003079.1	exon6	c.A983G	p.N328S	Benign
618	chr8	10370932	10370932	T	A	exonic	STRN3	stopgain	XM_038544403.1	exon16	c.A2089T	p.K697X	Loss of function
619	chr8	17527402	17527402	A	G	exonic	PNN	nonsynonymous SNV	NM_001003231.2	exon9	c.A1237G	p.S413G	Benign
620	chr8	26582430	26582430	T	-	exonic	KLHDC2	frameshift deletion	XM_038544656.1	exon3	c.348delT	p.N116Kfs*42	Loss of function
621	chr8	27397815	27397815	C	A	exonic	NIN	nonsynonymous SNV	XM_038544681.1	exon7	c.G811T	p.D271Y	Possibly damaging
622	chr8	29328362	29328362	A	T	exonic	FERMT2	nonsynonymous SNV	XM_038544740.1	exon12	c.T1635A	p.N545K	Benign
623	chr8	30974423	30974423	T	C	exonic	SAMD4A	nonsynonymous SNV	XM_038544767.1	exon5	c.T580C	p.S194P	Benign
624	chr8	31493275	31493275	A	G	exonic	FBXO34	nonsynonymous SNV	XM_038544782.1	exon2	c.A391G	p.R131G	Benign
625	chr8	31516833	31516833	G	T	exonic	ATG14	nonsynonymous SNV	XM_038544791.1	exon6	c.C808A	p.L270I	Benign
626	chr8	35501119	35501119	C	A	exonic	PCNX4	nonsynonymous SNV	XM_038544859.1	exon2	c.C218A	p.A73E	Possibly damaging
627	chr8	38776956	38776956	G	A	exonic	SYNE2	nonsynonymous SNV	XM_038544908.1	exon47	c.G8110A	p.E2704K	Probably damaging
628	chr8	38792406	38792406	G	A	exonic	SYNE2	nonsynonymous SNV	XM_038544908.1	exon52	c.G10757A	p.R3586K	Probably damaging
629	chr8	39144965	39144965	C	T	exonic	MTHFD1	nonsynonymous SNV	XM_038544919.1	exon16	c.C1526T	p.T509I	Possibly damaging
630	chr8	39149162	39149162	G	A	exonic	MTHFD1	nonsynonymous SNV	XM_038544919.1	exon19	c.G1823A	p.S608N	Possibly damaging
631	chr8	39172071	39172071	C	-	exonic	AKAP5	frameshift deletion	XM_038544930.1	exon2	c.589delC	p.P197Qfs*3	Loss of function
632	chr8	39474530	39474530	C	A	exonic	SPTB	stopgain	NM_001220481.1	exon9	c.G1087T	p.E363X	Loss of function
633	chr8	39718004	39718004	G	A	exonic	MAX	nonsynonymous SNV	XM_038544961.1	exon3	c.C109T	p.R37C	Probably damaging
634	chr8	41906176	41906176	C	T	exonic	VTI1B	nonsynonymous SNV	XM_038545034.1	exon3	c.G245A	p.R82Q	Possibly damaging
635	chr8	42037539	42037539	T	A	exonic	ZFYVE26	nonsynonymous SNV	XM_038545037.1	exon13	c.A2419T	p.N807Y	Benign
636	chr8	44316964	44316964	G	A	exonic	SYNJ2BP	nonsynonymous SNV	NM_001252343.1	exon4	c.C376T	p.P126S	Probably damaging
637	chr8	44964893	44964893	C	T	exonic	PCNX1	nonsynonymous SNV	XM_038545118.1	exon15	c.C3341T	p.S1114F	Benign
638	chr8	45492625	45492625	A	G	exonic	SIPA1L1	nonsynonymous SNV	XM_038545133.1	exon15	c.A3905G	p.E1302G	Probably damaging
639	chr8	46925686	46925686	T	C	exonic	NUMB	nonsynonymous SNV	XM_038545198.1	exon11	c.A1519G	p.T507A	Benign
640	chr8	47278349	47278349	A	G	exonic	PNMA1	nonsynonymous SNV	XM_038545228.1	exon1	c.T458C	p.V153A	Benign
641	chr8	47766117	47766117	T	C	exonic	VSX2	nonsynonymous SNV	XM_038544045.1	exon3	c.T500C	p.F167S	Benign
642	chr8	48953524	48953524	A	G	exonic	FLVCR2	nonsynonymous SNV	XM_038545333.1	exon10	c.A1531G	p.N511D	Benign
643	chr8	54125502	54125502	A	-	exonic	SEL1L	frameshift deletion	XM_038545485.1	exon3	c.180delT	p.D62Ifs*7	Loss of function
644	chr8	60144267	60144267	A	G	exonic	ZC3H14	nonsynonymous SNV	XM_038545515.1	exon9	c.A1213G	p.T405A	Benign
645	chr8	61607538	61607538	A	G	exonic	PSMC1	nonsynonymous SNV	NM_001251951.1	exon3	c.A64G	p.K22E	Probably damaging
646	chr8	62775897	62775897	G	T	exonic	BTBD7	nonsynonymous SNV	XM_038545584.1	exon10	c.C2149A	p.R717S	Benign
647	chr8	63058026	63058026	A	G	exonic	UNC79	nonsynonymous SNV	XM_038545597.1	exon22	c.A2876G	p.H959R	Benign
648	chr8	63454746	63454746	T	C	exonic	DDX24	nonsynonymous SNV	XM_038545607.1	exon6	c.A1469G	p.Y490C	Possibly damaging
649	chr8	63619855	63619855	G	-	exonic	PPP4R4	frameshift deletion	XM_038545629.1	exon19	c.1933delG	p.G645Dfs*19	Loss of function
650	chr8	64305955	64305955	T	C	exonic	DICER1	nonsynonymous SNV	XM_038545647.1	exon22	c.A4624G	p.K1542E	Probably damaging
651	chr8	68234876	68234876	T	C	exonic	SETD3	nonsynonymous SNV	XM_038545695.1	exon12	c.A1255G	p.S419G	Possibly damaging
652	chr8	68816628	68816628	C	A	exonic	EVL	nonsynonymous SNV	XM_038545707.1	exon2	c.C153A	p.N51K	Benign
653	chr8	71725571	71725571	A	C	exonic	BAG5	nonsynonymous SNV	XM_038545832.1	exon2	c.T983G	p.I328S	Benign
654	chr8	73258791	73258791	G	A	exonic	LOC102154760	nonsynonymous SNV	id-LOC102154760	exon4	c.C878T	p.T293I	Benign
655	chr8	73398062	73398062	T	C	exonic	LOC119869019	nonsynonymous SNV	id-LOC119869019	exon4	c.A595G	p.I199V	Benign
656	chr8	73415556	73415556	C	T	exonic	LOC100855538	nonsynonymous SNV	XM_038545966.1	exon1	c.G92A	p.G31E	Benign
657	chr8	74703268	74703268	T	A	exonic	LOC119876544	stopgain	id-LOC119876544	exon2	c.A250T	p.K84X	Loss of function
658	chr8	74882131	74882131	A	G	exonic	LOC119875768	nonsynonymous SNV	id-LOC119875768	exon2	c.T110C	p.L37P	Benign
659	chr8	76197209	76197209	T	C	exonic	LOC119876575	nonsynonymous SNV	id-LOC119876575	exon2	c.A229G	p.T77A	Benign
660	chr8	76286120	76286120	T	C	exonic	LOC119876577	stoploss	id-LOC119876577	exon2	c.A366G	p.X122W	Loss of function
661	chr9	2338826	2338826	T	-	exonic	RNF213	frameshift deletion	XM_038546362.1	exon16	c.2870delA	p.K957Sfs*35	Loss of function
662	chr9	3350513	3350513	A	G	exonic	LOC111097510	nonsynonymous SNV	XM_038549484.1	exon2	c.A241G	p.T81A	Benign
663	chr9	3609170	3609170	C	A	exonic	DNAH17	nonsynonymous SNV	XM_038546435.1	exon13	c.C2099A	p.A700D	Probably damaging
664	chr9	3905360	3905360	C	A	exonic	TMC8	nonsynonymous SNV	XM_038546475.1	exon3	c.G528T	p.R176S	Possibly damaging
665	chr9	4402596	4402596	A	G	exonic	SEPTIN9	nonsynonymous SNV	XM_038546495.1	exon10	c.T881C	p.M294T	Benign
666	chr9	5275093	5275093	C	T	exonic	QRICH2	nonsynonymous SNV	XM_038546519.1	exon5	c.C4367T	p.T1456I	Possibly damaging
667	chr9	5611011	5611011	T	A	exonic	TRIM47	nonsynonymous SNV	XM_038546569.1	exon6	c.T1913A	p.I638K	Benign
668	chr9	5659329	5659329	C	T	exonic	UNK	nonsynonymous SNV	NM_001003390.1	exon7	c.G901A	p.D301N	Possibly damaging
669	chr9	6125658	6125658	C	T	exonic	GGA3	nonsynonymous SNV	XM_038546618.1	exon11	c.C1034T	p.P345L	Benign
670	chr9	6127993	6127993	T	A	exonic	GGA3	nonsynonymous SNV	XM_038546618.1	exon16	c.T2019A	p.F673L	Benign
671	chr9	6539306	6539306	A	T	exonic	NAT9	nonsynonymous SNV	XM_038546657.1	exon6	c.A520T	p.T174S	Benign
672	chr9	6746240	6746240	T	C	exonic	LOC106559220	nonsynonymous SNV	XM_038546674.1	exon4	c.A584G	p.Q195R	Benign
673	chr9	6863038	6863038	G	C	exonic	GPRC5C	nonsynonymous SNV	XM_038546691.1	exon4	c.C1247G	p.A416G	Benign
674	chr9	7852751	7852751	T	C	exonic	COG1	nonsynonymous SNV	XM_038546718.1	exon2	c.A383G	p.E128G	Benign
675	chr9	11332591	11332591	C	A	exonic	ABCA6	nonsynonymous SNV	XM_038546760.1	exon32	c.C4109A	p.T1370K	Benign
676	chr9	13515999	13515999	G	T	exonic	HELZ	nonsynonymous SNV	XM_038546816.1	exon31	c.C5621A	p.P1874H	Benign
677	chr9	14727787	14727787	T	C	exonic	PECAM1	nonsynonymous SNV	XM_038546859.1	exon7	c.T1241C	p.F414S	Probably damaging
678	chr9	15074480	15074480	T	G	exonic	SCN4A	nonsynonymous SNV	XM_038546888.1	exon21	c.T3866G	p.L1289R	Probably damaging
679	chr9	15376426	15376426	C	A	exonic	KCNH6	nonsynonymous SNV	XM_038546920.1	exon5	c.G848T	p.C283F	Benign
680	chr9	15412984	15412984	G	T	exonic	ACE	nonsynonymous SNV	XM_038546925.1	exon11	c.C1630A	p.P544T	Probably damaging
681	chr9	15462793	15462793	G	T	exonic	CYB561	nonsynonymous SNV	XM_038546926.1	exon6	c.G652T	p.A218S	Possibly damaging
682	chr9	15473936	15473936	C	A	exonic	TANC2	nonsynonymous SNV	XM_038546939.1	exon24	c.G4319T	p.G1440V	Possibly damaging
683	chr9	16025872	16025872	A	T	exonic	MARCHF10	nonsynonymous SNV	XM_038546941.1	exon7	c.A2048T	p.E683V	Possibly damaging
684	chr9	18916081	18916081	A	G	exonic	GPATCH8	nonsynonymous SNV	XM_038547097.1	exon8	c.A2483G	p.Q828R	Possibly damaging
685	chr9	18936664	18936664	C	G	exonic	ITGA2B	nonsynonymous SNV	NM_001003163.2	exon25	c.C2512G	p.Q838E	Possibly damaging
686	chr9	18953441	18953441	G	-	exonic	GRN	frameshift deletion	XM_038547105.1	exon12	c.1573delC	p.Q525Rfs*54	Loss of function
687	chr9	19028780	19028780	G	C	exonic	SLC4A1	nonsynonymous SNV	NM_001048031.1	exon15	c.G1864C	p.V622L	Benign
688	chr9	19610637	19610637	A	G	exonic	DHX8	nonsynonymous SNV	XM_038547201.1	exon23	c.T3538C	p.S1180P	Probably damaging
689	chr9	19857572	19857572	T	C	exonic	BRCA1	nonsynonymous SNV	NM_001013416.1	exon9	c.T839C	p.L280S	Probably damaging
690	chr9	19971451	19971451	T	C	exonic	LOC480510	nonsynonymous SNV	XM_038547214.1	exon11	c.T1055C	p.L352P	Probably damaging
691	chr9	19971465	19971465	G	T	exonic	LOC480510	nonsynonymous SNV	XM_038547214.1	exon11	c.G1069T	p.G357W	Probably damaging
692	chr9	20037036	20037036	C	T	exonic	LOC119876586	nonsynonymous SNV	XM_038546018.1	exon1	c.G1390A	p.G464R	Possibly damaging
693	chr9	20055817	20055817	C	T	exonic	AOC2	nonsynonymous SNV	XM_038547224.1	exon1	c.G1511A	p.G504E	Possibly damaging
694	chr9	20098842	20098842	A	G	exonic	WNK4	nonsynonymous SNV	XM_038547232.1	exon14	c.T2744C	p.L915P	Benign
695	chr9	20183780	20183780	C	T	exonic	CCR10	nonsynonymous SNV	XM_038547254.1	exon2	c.C260T	p.A87V	Benign
696	chr9	20600778	20600778	G	A	exonic	GHDC	nonsynonymous SNV	XM_038547298.1	exon4	c.G1087A	p.G363S	Possibly damaging
697	chr9	20613677	20613677	T	A	exonic	KCNH4	nonsynonymous SNV	XM_038547299.1	exon6	c.T922A	p.W308R	Benign
698	chr9	20879478	20879478	T	A	exonic	FKBP10	nonsynonymous SNV	XM_038547347.1	exon10	c.A1496T	p.E499V	Benign
699	chr9	20889061	20889061	G	A	exonic	P3H4	nonsynonymous SNV	XM_038547348.1	exon3	c.G668A	p.S223N	Benign
700	chr9	21127066	21127066	A	T	exonic	KRT15	stopgain	NM_001253744.1	exon2	c.A418T	p.K140X	Loss of function
701	chr9	21245091	21245091	G	A	exonic	KRT31	nonsynonymous SNV	XM_038546104.1	exon8	c.G1144A	p.G382R	Benign
702	chr9	21628676	21628676	G	C	exonic	KRTAP3-1	nonsynonymous SNV	XM_038546133.1	exon1	c.G11C	p.C4S	Benign
703	chr9	22254554	22254554	A	G	exonic	CDC6	nonsynonymous SNV	XM_038547382.1	exon12	c.T1631C	p.L544P	Possibly damaging
704	chr9	22287388	22287388	T	C	exonic	WIPF2	nonsynonymous SNV	XM_038547385.1	exon5	c.A596G	p.K199R	Benign
705	chr9	22480512	22480512	A	G	exonic	CSF3	nonsynonymous SNV	XM_038546136.1	exon5	c.T526C	p.S176P	Probably damaging
706	chr9	22680760	22680760	C	T	exonic	IKZF3	nonsynonymous SNV	XM_038547415.1	exon3	c.C695T	p.P232L	Possibly damaging
707	chr9	22716844	22716844	G	T	exonic	ERBB2	nonsynonymous SNV	NM_001003217.2	exon19	c.C2282A	p.P761H	Probably damaging
708	chr9	23469986	23469986	G	T	exonic	MLLT6	nonsynonymous SNV	XM_038547468.1	exon11	c.C1807A	p.L603I	Benign
709	chr9	23474404	23474404	G	T	exonic	MLLT6	nonsynonymous SNV	XM_038547468.1	exon8	c.C733A	p.R245S	Benign
710	chr9	24105804	24105804	C	T	exonic	OSBPL7	nonsynonymous SNV	XM_038547521.1	exon4	c.G138A	p.M46I	Possibly damaging
711	chr9	24112971	24112971	G	A	exonic	MRPL10	nonsynonymous SNV	XM_038547527.1	exon2	c.C103T	p.R35C	Benign
712	chr9	24234431	24234431	G	-	exonic	CDK5RAP3	frameshift deletion	XM_038547545.1	exon10	c.932delG	p.G312Efs*28	Loss of function
713	chr9	24298412	24298412	G	T	exonic	NFE2L1	nonsynonymous SNV	XM_038547548.1	exon2	c.G82T	p.V28L	Possibly damaging
714	chr9	25176296	25176296	T	-	exonic	IGF2BP1	frameshift deletion	XM_038547609.1	exon3	c.62delT	p.L21Rfs*17	Loss of function
715	chr9	25487329	25487329	C	A	exonic	PHB	nonsynonymous SNV	NM_001110179.2	exon2	c.G7T	p.A3S	Benign
716	chr9	25824652	25824652	A	G	exonic	KAT7	nonsynonymous SNV	XM_038547627.1	exon14	c.A1886G	p.E629G	Possibly damaging
717	chr9	26033620	26033620	A	G	exonic	ITGA3	nonsynonymous SNV	XM_038546032.1	exon11	c.A1475G	p.Q492R	Probably damaging
718	chr9	26276111	26276111	A	G	exonic	XYLT2	nonsynonymous SNV	NM_001008714.1	exon5	c.A1019G	p.E340G	Benign
719	chr9	26425109	26425109	-	ATATTCCTAGAACCTCACC	exonic	SPATA20	frameshift insertion	XM_038547656.1	exon13	c.1795_1796insATATTCCTAGAACCTCACC	p.G599Dfs*96	Loss of function
720	chr9	27044993	27044993	T	A	exonic	UTP18	nonsynonymous SNV	XM_038547745.1	exon7	c.T974A	p.L325Q	Benign
721	chr9	32787792	32787792	C	T	exonic	OR4D2	nonsynonymous SNV	NM_001388809.1	exon1	c.C20T	p.T7M	Benign
722	chr9	32900864	32900864	A	G	exonic	MPO	nonsynonymous SNV	XM_038547871.1	exon10	c.T1399C	p.F467L	Probably damaging
723	chr9	32926159	32926159	G	A	exonic	TSPOAP1	nonsynonymous SNV	XM_038547881.1	exon19	c.C3416T	p.P1139L	Benign
724	chr9	33260803	33260803	G	T	exonic	RAD51C	nonsynonymous SNV	XM_038547927.1	exon2	c.G167T	p.R56I	Possibly damaging
725	chr9	33526515	33526515	C	A	exonic	PPM1E	stopgain	XM_038547942.1	exon7	c.C1640A	p.S547X	Loss of function
726	chr9	33593606	33593606	T	C	exonic	TRIM37	nonsynonymous SNV	XM_038547940.1	exon9	c.A589G	p.I197V	Possibly damaging
727	chr9	34895847	34895847	C	A	exonic	BRIP1	nonsynonymous SNV	XM_038547960.1	exon16	c.C2357A	p.P786Q	Possibly damaging
728	chr9	36148304	36148304	G	A	exonic	LOC102154094	nonsynonymous SNV	XM_038549480.1	exon2	c.C575T	p.T192I	Benign
729	chr9	36297176	36297176	T	A	exonic	CA4	nonsynonymous SNV	XM_038547994.1	exon4	c.A359T	p.E120V	Possibly damaging
730	chr9	36297178	36297178	-	AATTGAGGGTATTCTCTGTACCTACCCCTGCTGCAGA	exonic	CA4	stopgain	XM_038547994.1	exon4	c.356_357insTCTGCAGCAGGGGTAGGTACAGAGAATACCCTCAATT	p.E120Lfs*5	Loss of function
731	chr9	36368107	36368107	A	G	exonic	MYO19	nonsynonymous SNV	XM_038548007.1	exon9	c.T704C	p.F235S	Probably damaging
732	chr9	36912269	36912269	C	G	exonic	ACACA	nonsynonymous SNV	XM_038548043.1	exon45	c.G5614C	p.A1872P	Probably damaging
733	chr9	37660931	37660931	T	A	exonic	CCL3	nonsynonymous SNV	NM_001005251.2	exon2	c.T154A	p.F52I	Possibly damaging
734	chr9	37890400	37890400	C	A	exonic	GAS2L2	nonsynonymous SNV	XM_038548089.1	exon4	c.C850A	p.L284M	Possibly damaging
735	chr9	38171536	38171536	A	G	exonic	UNC45B	nonsynonymous SNV	XM_038548099.1	exon12	c.T1555C	p.C519R	Benign
736	chr9	40631985	40631985	T	C	exonic	RHBDL3	nonsynonymous SNV	XM_038548151.1	exon2	c.A134G	p.Y45C	Benign
737	chr9	41511358	41511358	T	C	exonic	EVI2B	nonsynonymous SNV	XM_038548202.1	exon2	c.T332C	p.I111T	Possibly damaging
738	chr9	41522065	41522065	A	C	exonic	OMG	nonsynonymous SNV	XM_038548204.1	exon2	c.A49C	p.I17L	Possibly damaging
739	chr9	42155045	42155045	G	T	exonic	NOS2	nonsynonymous SNV	NM_001313848.1	exon16	c.C1949A	p.A650D	Probably damaging
740	chr9	42163410	42163410	C	T	exonic	NOS2	nonsynonymous SNV	NM_001313848.1	exon9	c.G1122A	p.M374I	Possibly damaging
741	chr9	42554388	42554388	C	G	exonic	IFT20	nonsynonymous SNV	XM_038548224.1	exon3	c.G193C	p.A65P	Benign
742	chr9	42575302	42575302	T	C	exonic	POLDIP2	nonsynonymous SNV	NM_001253903.1	exon4	c.A398G	p.Y133C	Benign
743	chr9	42587482	42587482	G	T	exonic	SEBOX	nonsynonymous SNV	XM_038548230.1	exon2	c.C274A	p.P92T	Benign
744	chr9	42717981	42717981	T	G	exonic	FOXN1	nonsynonymous SNV	XM_038548235.1	exon6	c.T1028G	p.L343R	Possibly damaging
745	chr9	42815411	42815412	AC	-	exonic	KIAA0100	frameshift deletion	XM_038548244.1	exon9	c.912_913del	p.Y305Pfs*3	Loss of function
746	chr9	43610421	43610421	A	G	exonic	TAOK1	nonsynonymous SNV	XM_038548343.1	exon11	c.A1408G	p.K470E	Benign
747	chr9	43649308	43649308	C	A	exonic	GIT1	nonsynonymous SNV	XM_038548350.1	exon20	c.G2221T	p.A741S	Probably damaging
748	chr9	45582791	45582791	C	A	exonic	MYO1C	stoploss	XM_038548456.1	exon32	c.G3191T	p.X1064L	Loss of function
749	chr9	45592663	45592663	T	C	exonic	MYO1C	nonsynonymous SNV	XM_038548456.1	exon11	c.A1240G	p.T414A	Benign
750	chr9	45815640	45815640	A	G	exonic	WDR81	nonsynonymous SNV	XM_038548481.1	exon3	c.A3935G	p.E1312G	Benign
751	chr9	45815687	45815687	T	C	exonic	WDR81	nonsynonymous SNV	XM_038548481.1	exon3	c.T3982C	p.Y1328H	Benign
752	chr9	45879834	45879834	A	T	exonic	SMYD4	nonsynonymous SNV	XM_038548488.1	exon3	c.T236A	p.F79Y	Benign
753	chr9	47339250	47339250	A	T	exonic	TRPV3	nonsynonymous SNV	XM_038548546.1	exon14	c.T1808A	p.V603E	Possibly damaging
754	chr9	47648164	47648164	A	G	exonic	P2RX1	nonsynonymous SNV	XM_038548579.1	exon5	c.T295C	p.C99R	Possibly damaging
755	chr9	48290614	48290614	C	A	exonic	NOXA1	nonsynonymous SNV	XM_038548650.1	exon13	c.G1412T	p.C471F	Possibly damaging
756	chr9	48575512	48575512	G	A	exonic	SAPCD2	nonsynonymous SNV	XM_038546049.1	exon4	c.G878A	p.G293E	Possibly damaging
757	chr9	48668887	48668887	G	A	exonic	LCN12	nonsynonymous SNV	XM_038548700.1	exon1	c.C139T	p.R47C	Benign
758	chr9	49005725	49005725	C	A	exonic	NOTCH1	nonsynonymous SNV	XM_038548751.1	exon20	c.C3213A	p.N1071K	Probably damaging
759	chr9	49482246	49482246	G	A	exonic	CAMSAP1	nonsynonymous SNV	XM_038548796.1	exon2	c.G292A	p.G98R	Benign
760	chr9	49517048	49517048	A	G	exonic	CAMSAP1	nonsynonymous SNV	XM_038548797.1	exon12	c.A3896G	p.E1299G	Benign
761	chr9	50178875	50178875	G	T	exonic	VAV2	stopgain	XM_038548841.1	exon20	c.C1647A	p.Y549X	Loss of function
762	chr9	50234024	50234024	T	C	exonic	VAV2	nonsynonymous SNV	XM_038548841.1	exon3	c.A376G	p.I126V	Benign
763	chr9	51754410	51754410	A	G	exonic	DDX31	nonsynonymous SNV	XM_038548934.1	exon15	c.A1196G	p.D399G	Benign
764	chr9	51943685	51943685	T	C	exonic	TTF1	nonsynonymous SNV	XM_038548947.1	exon2	c.T706C	p.S236P	Possibly damaging
765	chr9	53173867	53173867	C	G	exonic	FIBCD1	nonsynonymous SNV	XM_038549018.1	exon2	c.C127G	p.L43V	Benign
766	chr9	53608308	53608308	C	T	exonic	HMCN2	nonsynonymous SNV	XM_038549032.1	exon69	c.G10528A	p.G3510S	Probably damaging
767	chr9	54069071	54069071	C	A	exonic	USP20	nonsynonymous SNV	XM_038549065.1	exon15	c.G1663T	p.G555C	Benign
768	chr9	54074098	54074098	G	A	exonic	USP20	nonsynonymous SNV	XM_038549065.1	exon10	c.C665T	p.P222L	Benign
769	chr9	54119851	54119851	A	G	exonic	TOR1B	nonsynonymous SNV	XM_038546059.1	exon5	c.T937C	p.F313L	Benign
770	chr9	54123478	54123478	C	A	exonic	TOR1B	nonsynonymous SNV	XM_038546059.1	exon2	c.G233T	p.G78V	Benign
771	chr9	54730631	54730631	C	T	exonic	SH3GLB2	nonsynonymous SNV	XM_038549122.1	exon3	c.C209T	p.A70V	Possibly damaging
772	chr9	54764158	54764158	C	T	exonic	NUP188	nonsynonymous SNV	XM_038549107.1	exon20	c.G2024A	p.G675D	Benign
773	chr9	54764800	54764800	G	C	exonic	NUP188	nonsynonymous SNV	XM_038549107.1	exon19	c.C1928G	p.A643G	Benign
774	chr9	54764822	54764822	T	C	exonic	NUP188	nonsynonymous SNV	XM_038549107.1	exon19	c.A1906G	p.T636A	Benign
775	chr9	54829471	54829471	C	T	exonic	LRRC8A	nonsynonymous SNV	XM_038549111.1	exon2	c.G733A	p.E245K	Possibly damaging
776	chr9	54896168	54896168	T	A	exonic	SPOUT1	nonsynonymous SNV	XM_038549148.1	exon11	c.T923A	p.L308H	Possibly damaging
777	chr9	54986196	54986196	G	A	exonic	SET	nonsynonymous SNV	XM_038549156.1	exon6	c.C728T	p.P243L	Possibly damaging
778	chr9	55372424	55372424	T	A	exonic	DNM1	nonsynonymous SNV	NM_001131049.1	exon2	c.A232T	p.T78S	Benign
779	chr9	55960786	55960786	T	-	exonic	LRSAM1	frameshift deletion	XM_038549305.1	exon4	c.293delA	p.N98Mfs*4	Loss of function
780	chr9	57290183	57290183	C	T	exonic	PBX3	nonsynonymous SNV	XM_038549344.1	exon7	c.G1045A	p.D349N	Probably damaging
781	chr9	57338698	57338699	CG	-	exonic	PBX3	frameshift deletion	XM_038549344.1	exon3	c.407_408del	p.A136Gfs*9	Loss of function
782	chr9	57338708	57338708	G	T	exonic	PBX3	nonsynonymous SNV	XM_038549344.1	exon3	c.C398A	p.A133D	Benign
783	chr10	1090237	1090237	C	-	exonic	GLS2	frameshift deletion	XM_038549695.1	exon1	c.81delG	p.Q28Rfs*46	Loss of function
784	chr10	1126325	1126325	T	-	exonic	LOC106559351	frameshift deletion	XM_038549714.1	exon1	c.158delT	p.K54Sfs*10	Loss of function
785	chr10	1582997	1582997	C	A	exonic	NAB2	nonsynonymous SNV	XM_038549745.1	exon2	c.C769A	p.P257T	Possibly damaging
786	chr10	1744037	1744037	A	T	exonic	R3HDM2	nonsynonymous SNV	XM_038549761.1	exon18	c.T1955A	p.L652Q	Possibly damaging
787	chr10	1933850	1933850	G	A	exonic	ARHGAP9	nonsynonymous SNV	XM_038549784.1	exon7	c.C619T	p.R207C	Benign
788	chr10	2011278	2011278	C	T	exonic	KIF5A	nonsynonymous SNV	XM_038549790.1	exon19	c.C2131T	p.H711Y	Benign
789	chr10	2218794	2218794	G	-	exonic	AVIL	frameshift deletion	XM_038549824.1	exon11	c.1084delC	p.H362Tfs*11	Loss of function
790	chr10	6254220	6254220	T	-	exonic	PPM1H	frameshift deletion	XM_038549877.1	exon6	c.980delA	p.N327Mfs*28	Loss of function
791	chr10	6634024	6634024	T	C	exonic	AVPR1A	nonsynonymous SNV	NM_001198658.1	exon2	c.A1180G	p.M394V	Possibly damaging
792	chr10	7391003	7391003	T	C	exonic	C10H12orf56	nonsynonymous SNV	XM_038549900.1	exon11	c.A1532G	p.D511G	Benign
793	chr10	10896593	10896593	G	A	exonic	MDM1	stopgain	XM_038549963.1	exon8	c.C1027T	p.R343X	Loss of function
794	chr10	12752142	12752142	A	T	exonic	PTPRB	nonsynonymous SNV	XM_038550008.1	exon2	c.T160A	p.W54R	Possibly damaging
795	chr10	12752148	12752148	A	G	exonic	PTPRB	nonsynonymous SNV	XM_038550008.1	exon2	c.T154C	p.W52R	Possibly damaging
796	chr10	16477271	16477271	A	G	exonic	OR6C2F	nonsynonymous SNV	NM_001389175.1	exon1	c.T721C	p.S241P	Benign
797	chr10	17214725	17214725	G	A	exonic	LOC119873563	nonsynonymous SNV	XM_038551554.1	exon1	c.C719T	p.S240L	Benign
798	chr10	17878208	17878208	A	T	exonic	PLXNB2	stopgain	XM_038550109.1	exon25	c.A4267T	p.K1423X	Loss of function
799	chr10	21468065	21468065	G	T	exonic	FBLN1	nonsynonymous SNV	XM_038550226.1	exon15	c.C1753A	p.P585T	Probably damaging
800	chr10	21667638	21667638	T	C	exonic	FAM118A	nonsynonymous SNV	XM_038550234.1	exon6	c.A776G	p.E259G	Benign
801	chr10	22726060	22726060	A	T	exonic	PNPLA5	nonsynonymous SNV	XM_038550271.1	exon3	c.A480T	p.E160D	Possibly damaging
802	chr10	22895551	22895551	A	G	exonic	EFCAB6	nonsynonymous SNV	XM_038550278.1	exon8	c.A889G	p.K297E	Benign
803	chr10	23793588	23793588	A	G	exonic	CYB5R3	nonsynonymous SNV	NM_001048084.1	exon6	c.A488G	p.K163R	Benign
804	chr10	23793593	23793593	T	G	exonic	CYB5R3	nonsynonymous SNV	NM_001048084.1	exon6	c.T493G	p.S165A	Benign
805	chr10	24435907	24435907	G	T	exonic	SREBF2	nonsynonymous SNV	XM_038550389.1	exon8	c.C1404A	p.D468E	Benign
806	chr10	24575201	24575201	C	A	exonic	LOC100683920	nonsynonymous SNV	XM_038550404.1	exon1	c.G95T	p.S32I	Benign
807	chr10	26131040	26131040	G	T	exonic	GRAP2	nonsynonymous SNV	XM_038550491.1	exon3	c.C110A	p.A37E	Benign
808	chr10	27403566	27403566	A	G	exonic	CSNK1E	nonsynonymous SNV	XM_038550597.1	exon5	c.A419G	p.K140R	Benign
809	chr10	27406932	27406932	C	G	exonic	CSNK1E	nonsynonymous SNV	XM_038550607.1	exon9	c.C1030G	p.P344A	Benign
810	chr10	27690132	27690132	A	T	exonic	SOX10	nonsynonymous SNV	XM_038550622.1	exon4	c.A1097T	p.Q366L	Benign
811	chr10	27986600	27986600	G	A	exonic	GGA1	stopgain	XM_038550645.1	exon3	c.C166T	p.Q56X	Loss of function
812	chr10	28915557	28915557	T	A	exonic	FOXRED2	nonsynonymous SNV	XM_038550686.1	exon5	c.T1301A	p.I434N	Possibly damaging
813	chr10	31409362	31409362	G	A	exonic	LARGE1	nonsynonymous SNV	XM_038550744.1	exon14	c.G1898A	p.G633D	Benign
814	chr10	32271620	32271620	C	A	exonic	BTBD11	stopgain	XM_038550769.1	exon9	c.G2131T	p.E711X	Loss of function
815	chr10	35013387	35013387	C	A	exonic	EID3	nonsynonymous SNV	XM_038550823.1	exon1	c.G625T	p.G209C	Benign
816	chr10	35300655	35300655	T	A	exonic	SOWAHC	stopgain	XM_038550824.1	exon2	c.A1273T	p.K425X	Loss of function
817	chr10	36158589	36158589	G	A	exonic	RANBP2	nonsynonymous SNV	XM_038550840.1	exon23	c.C8231T	p.T2744I	Benign
818	chr10	36168447	36168447	C	G	exonic	RANBP2	nonsynonymous SNV	XM_038550837.1	exon20	c.G2836C	p.E946Q	Benign
819	chr10	36480136	36480136	T	C	exonic	GCC2	nonsynonymous SNV	XM_038550860.1	exon6	c.A415G	p.M139V	Benign
820	chr10	43315764	43315764	G	C	exonic	NMS	nonsynonymous SNV	XM_038550998.1	exon9	c.C369G	p.H123Q	Benign
821	chr10	48462397	48462397	T	C	exonic	SIX2	nonsynonymous SNV	XM_038549538.1	exon1	c.A194G	p.E65G	Possibly damaging
822	chr10	49366535	49366535	G	-	exonic	PRKCE	frameshift deletion	XM_038551200.1	exon10	c.1294delG	p.E432Kfs*5	Loss of function
823	chr10	50154054	50154054	A	G	exonic	TTC7A	nonsynonymous SNV	XM_038551218.1	exon1	c.A116G	p.Y39C	Benign
824	chr10	52613312	52613312	T	C	exonic	NRXN1	nonsynonymous SNV	XM_038551252.1	exon23	c.A4276G	p.S1426G	Probably damaging
825	chr10	56100647	56100647	G	C	exonic	ERLEC1	nonsynonymous SNV	XM_038551254.1	exon9	c.G931C	p.E311Q	Possibly damaging
826	chr10	57140456	57140456	T	C	exonic	EML6	nonsynonymous SNV	XM_038551275.1	exon32	c.T4283C	p.L1428P	Possibly damaging
827	chr10	57419123	57419123	G	-	exonic	MTIF2	frameshift deletion	XM_038551281.1	exon4	c.281delC	p.A94Efs*9	Loss of function
828	chr10	62191080	62191080	T	A	exonic	PAPOLG	nonsynonymous SNV	XM_038551335.1	exon19	c.T1823A	p.V608E	Possibly damaging
829	chr10	62547350	62547350	G	T	exonic	LOC119876750	nonsynonymous SNV	XM_038551587.1	exon3	c.C250A	p.L84I	Benign
830	chr10	62686705	62686705	T	C	exonic	USP34	nonsynonymous SNV	XM_038551363.1	exon16	c.A2419G	p.N807D	Benign
831	chr10	62841656	62841656	C	A	exonic	XPO1	nonsynonymous SNV	XM_038551368.1	exon18	c.G1858T	p.V620L	Possibly damaging
832	chr10	68625930	68625930	C	T	exonic	LOC119876753	nonsynonymous SNV	XM_038551591.1	exon1	c.C320T	p.T107I	Possibly damaging
833	chr10	69490710	69490710	G	A	exonic	AAK1	nonsynonymous SNV	XM_038551505.1	exon19	c.C2525T	p.P842L	Possibly damaging
834	chr10	70034949	70034949	C	A	exonic	C10H2orf42	nonsynonymous SNV	XM_038551527.1	exon9	c.G1540T	p.V514L	Benign
835	chr10	70599122	70599122	T	G	exonic	ANKRD53	nonsynonymous SNV	XM_038551551.1	exon4	c.T542G	p.V181G	Benign
836	chr11	600699	600699	G	T	exonic	TRIM41	nonsynonymous SNV	XM_038551676.1	exon1	c.G650T	p.G217V	Benign
837	chr11	2332960	2332960	C	A	exonic	RUFY1	nonsynonymous SNV	XM_038551760.1	exon15	c.G1809T	p.Q603H	Benign
838	chr11	3253044	3253044	A	G	exonic	CLK4	nonsynonymous SNV	XM_038551807.1	exon12	c.A863G	p.E288G	Benign
839	chr11	3663959	3663959	G	A	exonic	RMND5B	nonsynonymous SNV	XM_038551812.1	exon4	c.C157T	p.R53W	Possibly damaging
840	chr11	8793284	8793284	C	T	exonic	DMXL1	nonsynonymous SNV	XM_038551871.1	exon29	c.C7193T	p.S2398L	Benign
841	chr11	12581824	12581824	A	T	exonic	SNX2	nonsynonymous SNV	XM_038551962.1	exon12	c.A1264T	p.I422F	Possibly damaging
842	chr11	16136863	16136863	G	T	exonic	C11H5orf63	stopgain	XM_038552028.1	exon3	c.C144A	p.C48X	Loss of function
843	chr11	16523017	16523017	-	GGACT	exonic	PRRC1	frameshift insertion	XM_038552037.1	exon3	c.184_185insGGACT	p.A62Gfs*31	Loss of function
844	chr11	18435883	18435883	T	C	exonic	MINAR2	nonsynonymous SNV	XM_038552063.1	exon3	c.T343C	p.F115L	Benign
845	chr11	21055087	21055087	T	A	exonic	SEPTIN8	stoploss	XM_038552141.1	exon9	c.A1110T	p.X370Y	Loss of function
846	chr11	23811446	23811446	A	G	exonic	SLC25A48	nonsynonymous SNV	XM_038552228.1	exon5	c.A652G	p.S218G	Benign
847	chr11	33779029	33779029	C	T	exonic	MPDZ	nonsynonymous SNV	XM_038552405.1	exon27	c.G3988A	p.E1330K	Possibly damaging
848	chr11	34673329	34673329	G	T	exonic	NFIB	nonsynonymous SNV	XM_038552406.1	exon7	c.C965A	p.P322Q	Possibly damaging
849	chr11	35214034	35214034	G	A	exonic	CER1	nonsynonymous SNV	XM_038551618.1	exon2	c.C571T	p.R191C	Benign
850	chr11	39213175	39213175	A	G	exonic	DENND4C	nonsynonymous SNV	XM_038552496.1	exon30	c.A5384G	p.K1795R	Benign
851	chr11	45361999	45361999	C	-	exonic	PLAA	frameshift deletion	XM_038552561.1	exon12	c.1600delG	p.E534Nfs*12	Loss of function
852	chr11	50770490	50770491	TG	-	exonic	NOL6	frameshift deletion	XM_038552614.1	exon22	c.2719_2720del	p.Q907Gfs*7	Loss of function
853	chr11	51170516	51170516	A	G	exonic	LOC119873934	nonsynonymous SNV	XM_038552666.1	exon1	c.A14G	p.N5S	Possibly damaging
854	chr11	51963954	51963954	C	A	exonic	PIGO	nonsynonymous SNV	XM_038552699.1	exon7	c.G1218T	p.Q406H	Benign
855	chr11	52555902	52555902	A	G	exonic	CREB3	nonsynonymous SNV	XM_038552769.1	exon2	c.A158G	p.N53S	Benign
856	chr11	52558640	52558640	C	T	exonic	CREB3	nonsynonymous SNV	XM_038552769.1	exon6	c.C524T	p.A175V	Benign
857	chr11	53710109	53710109	A	G	exonic	PAX5	nonsynonymous SNV	XM_038552835.1	exon2	c.T122C	p.I41T	Probably damaging
858	chr11	54129017	54129017	G	A	exonic	POLR1E	nonsynonymous SNV	XM_038552853.1	exon3	c.G224A	p.G75E	Possibly damaging
859	chr11	54355484	54355484	A	G	exonic	FRMPD1	nonsynonymous SNV	XM_038552860.1	exon5	c.A365G	p.E122G	Benign
860	chr11	54406936	54406936	C	T	exonic	EXOSC3	stopgain	XM_038552874.1	exon4	c.G714A	p.W238X	Loss of function
861	chr11	55014087	55014087	G	C	exonic	CCDC180	nonsynonymous SNV	XM_038552889.1	exon4	c.G112C	p.V38L	Possibly damaging
862	chr11	55110082	55110082	A	-	exonic	TDRD7	frameshift deletion	XM_038552898.1	exon4	c.351delA	p.K118Nfs*26	Loss of function
863	chr11	55329033	55329033	T	A	exonic	XPA	nonsynonymous SNV	XM_038552904.1	exon2	c.A181T	p.N61Y	Benign
864	chr11	55707300	55707300	C	T	exonic	CORO2A	stopgain	XM_038552914.1	exon3	c.G261A	p.W87X	Loss of function
865	chr11	56043294	56043294	C	T	exonic	GABBR2	nonsynonymous SNV	XM_038552916.1	exon2	c.G430A	p.A144T	Possibly damaging
866	chr11	58417296	58417296	T	C	exonic	PLPPR1	nonsynonymous SNV	XM_038552952.1	exon4	c.T404C	p.V135A	Benign
867	chr11	58465732	58465732	G	T	exonic	BAAT	nonsynonymous SNV	XM_038552954.1	exon2	c.C349A	p.H117N	Benign
868	chr11	61711398	61711398	A	-	exonic	FSD1L	frameshift deletion	XM_038553007.1	exon4	c.381delA	p.K128Rfs*10	Loss of function
869	chr11	64457410	64457410	A	G	exonic	ELP1	nonsynonymous SNV	XM_038553036.1	exon4	c.T389C	p.L130P	Benign
870	chr11	64713741	64713741	G	T	exonic	EPB41L4B	nonsynonymous SNV	XM_038553045.1	exon16	c.C1519A	p.Q507K	Possibly damaging
871	chr11	65708304	65708304	C	T	exonic	SVEP1	nonsynonymous SNV	XM_038553086.1	exon37	c.G8305A	p.E2769K	Benign
872	chr11	66445432	66445432	T	A	exonic	ECPAS	nonsynonymous SNV	XM_038553099.1	exon23	c.A2440T	p.N814Y	Benign
873	chr11	68067030	68067030	T	C	exonic	PRPF4	nonsynonymous SNV	XM_038553147.1	exon6	c.T500C	p.I167T	Benign
874	chr11	68248825	68248825	C	-	exonic	RGS3	frameshift deletion	XM_038553190.1	exon12	c.861delC	p.Q288Sfs*75	Loss of function
875	chr11	68985451	68985451	G	A	exonic	AKNA	nonsynonymous SNV	XM_038553208.1	exon13	c.C2707T	p.P903S	Benign
876	chr11	69513052	69513052	A	G	exonic	TNC	nonsynonymous SNV	NM_001195149.1	exon15	c.T4751C	p.L1584S	Probably damaging
877	chr11	74542650	74542650	G	C	exonic	CNTRL	nonsynonymous SNV	XM_038553260.1	exon21	c.G2884C	p.E962Q	Benign
878	chr11	74581021	74581021	T	A	exonic	RAB14	nonsynonymous SNV	XM_038553261.1	exon5	c.A292T	p.T98S	Possibly damaging
879	chr12	607805	607805	A	T	exonic	DHX16	nonsynonymous SNV	XM_038553407.1	exon5	c.T431A	p.L144H	Benign
880	chr12	805408	805408	T	C	exonic	DDR1	nonsynonymous SNV	XM_038553461.1	exon8	c.T1630C	p.S544P	Possibly damaging
881	chr12	852625	852625	A	G	exonic	MUCL3	nonsynonymous SNV	XM_038553467.1	exon2	c.A304G	p.N102D	Benign
882	chr12	855041	855041	C	A	exonic	MUCL3	nonsynonymous SNV	XM_038553467.1	exon3	c.C2233A	p.L745M	Benign
883	chr12	1268491	1268491	A	G	exonic	BAG6	nonsynonymous SNV	XM_038553515.1	exon12	c.T1922C	p.L641P	Probably damaging
884	chr12	1277370	1277370	A	T	exonic	APOM	nonsynonymous SNV	XM_038553524.1	exon1	c.A193T	p.R65W	Benign
885	chr12	1279963	1279963	C	A	exonic	APOM	nonsynonymous SNV	XM_038553524.1	exon3	c.C467A	p.T156K	Benign
886	chr12	1379902	1379902	G	A	exonic	MSH5	nonsynonymous SNV	XM_038553557.1	exon22	c.G2233A	p.G745R	Benign
887	chr12	1403030	1403030	G	A	exonic	VARS1	nonsynonymous SNV	XM_038553559.1	exon7	c.C992T	p.A331V	Possibly damaging
888	chr12	1462587	1462587	A	G	exonic	SLC44A4	nonsynonymous SNV	XM_038553577.1	exon17	c.T1504C	p.F502L	Benign
889	chr12	1519783	1519783	C	T	exonic	C2	nonsynonymous SNV	XM_038553583.1	exon3	c.C46T	p.H16Y	Benign
890	chr12	1572019	1572019	A	G	exonic	LOC481722	nonsynonymous SNV	XM_038553600.1	exon14	c.A1709G	p.Y570C	Benign
891	chr12	1584839	1584839	T	C	exonic	CYP21A2	nonsynonymous SNV	NM_001003335.1	exon1	c.T8C	p.L3P	Benign
892	chr12	2237706	2237706	C	A	exonic	LOC100856021	nonsynonymous SNV	XM_038553318.1	exon10	c.C1331A	p.P444Q	Benign
893	chr12	2399653	2399653	A	C	exonic	DLA-DQB1	stoploss	NM_001014381.1	exon6	c.T808G	p.X270G	Loss of function
894	chr12	3005024	3005024	G	A	exonic	PHF1	nonsynonymous SNV	XM_038553739.1	exon14	c.G1604A	p.G535E	Possibly damaging
895	chr12	3199545	3199545	C	A	exonic	ITPR3	nonsynonymous SNV	XM_038553756.1	exon16	c.C1820A	p.T607N	Probably damaging
896	chr12	3537665	3537665	T	C	exonic	GRM4	nonsynonymous SNV	XM_038553782.1	exon6	c.A1424G	p.E475G	Possibly damaging
897	chr12	3584898	3584898	G	A	exonic	GRM4	nonsynonymous SNV	XM_038553778.1	exon2	c.C305T	p.S102L	Possibly damaging
898	chr12	3898418	3898418	T	C	exonic	RPS10	nonsynonymous SNV	NM_001252045.1	exon2	c.A73G	p.K25E	Benign
899	chr12	3994606	3994606	C	T	exonic	SPDEF	nonsynonymous SNV	XM_038553793.1	exon7	c.G920A	p.R307H	Benign
900	chr12	4781082	4781082	C	T	exonic	RPL10A	nonsynonymous SNV	NM_001252145.1	exon5	c.C392T	p.A131V	Benign
901	chr12	5141694	5141694	G	A	exonic	SRPK1	nonsynonymous SNV	XM_038553848.1	exon10	c.C1405T	p.P469S	Benign
902	chr12	5665469	5665469	T	C	exonic	ETV7	nonsynonymous SNV	XM_038553870.1	exon4	c.A191G	p.E64G	Probably damaging
903	chr12	6099426	6099426	T	C	exonic	PPIL1	nonsynonymous SNV	XM_038553901.1	exon5	c.A319G	p.T107A	Benign
904	chr12	7909181	7909181	C	A	exonic	DNAH8	nonsynonymous SNV	XM_038553950.1	exon26	c.C3482A	p.P1161H	Benign
905	chr12	7998078	7998078	A	T	exonic	DNAH8	nonsynonymous SNV	XM_038553950.1	exon54	c.A7948T	p.S2650C	Benign
906	chr12	9974290	9974290	G	A	exonic	UNC5CL	stopgain	XM_038553983.1	exon7	c.C1156T	p.Q386X	Loss of function
907	chr12	10646463	10646463	G	A	exonic	FRS3	nonsynonymous SNV	XM_038554030.1	exon7	c.C784T	p.L262F	Benign
908	chr12	10646490	10646490	G	A	exonic	FRS3	nonsynonymous SNV	XM_038554030.1	exon7	c.C757T	p.R253W	Benign
909	chr12	10761366	10761366	T	C	exonic	MED20	nonsynonymous SNV	XM_038554044.1	exon3	c.A289G	p.K97E	Benign
910	chr12	11829916	11829916	T	C	exonic	PTK7	nonsynonymous SNV	XM_038554126.1	exon9	c.T1441C	p.C481R	Possibly damaging
911	chr12	11856050	11856050	A	T	exonic	SRF	nonsynonymous SNV	XM_038554128.1	exon2	c.A622T	p.S208C	Benign
912	chr12	12109135	12109135	A	T	exonic	DLK2	nonsynonymous SNV	XM_038554152.1	exon6	c.T1024A	p.C342S	Possibly damaging
913	chr12	12298753	12298753	G	T	exonic	MRPS18A	nonsynonymous SNV	XM_038554183.1	exon5	c.C386A	p.P129Q	Benign
914	chr12	12786737	12786737	G	A	exonic	CAPN11	nonsynonymous SNV	XM_038554191.1	exon17	c.G1748A	p.R583K	Benign
915	chr12	12829806	12829806	T	C	exonic	SLC29A1	nonsynonymous SNV	NM_001003367.1	exon3	c.T116C	p.F39S	Possibly damaging
916	chr12	15182932	15182932	G	T	exonic	ANKRD66	nonsynonymous SNV	XM_038554256.1	exon4	c.G407T	p.C136F	Benign
917	chr12	15271620	15271620	T	C	exonic	ADGRF5	nonsynonymous SNV	XM_038554260.1	exon18	c.A3634G	p.K1212E	Benign
918	chr12	15987457	15987457	G	T	exonic	ADGRF2	nonsynonymous SNV	XM_038554268.1	exon8	c.G1978T	p.D660Y	Possibly damaging
919	chr12	17617888	17617888	G	T	exonic	GLYATL3	nonsynonymous SNV	XM_038554278.1	exon2	c.G109T	p.G37W	Probably damaging
920	chr12	17783637	17783637	A	G	exonic	CRISP2	nonsynonymous SNV	XM_038554293.1	exon10	c.T736C	p.Y246H	Probably damaging
921	chr12	20108407	20108407	T	A	exonic	IL17A	nonsynonymous SNV	NM_001165878.1	exon3	c.T289A	p.L97M	Probably damaging
922	chr12	21246716	21246716	C	A	exonic	GCLC	nonsynonymous SNV	XM_038554326.1	exon14	c.G1478T	p.G493V	Possibly damaging
923	chr12	24106831	24106831	T	C	exonic	DST	nonsynonymous SNV	XM_038554395.1	exon5	c.A991G	p.K331E	Possibly damaging
924	chr12	24365942	24365942	T	C	exonic	DST	nonsynonymous SNV	XM_038554376.1	exon3	c.A271G	p.R91G	Possibly damaging
925	chr12	27405770	27405770	A	G	exonic	EYS	nonsynonymous SNV	XM_038554428.1	exon40	c.T8923C	p.S2975P	Benign
926	chr12	33222258	33222258	A	T	exonic	FAM135A	stopgain	XM_038554448.1	exon12	c.A1072T	p.R358X	Loss of function
927	chr12	33258465	33258465	C	T	exonic	FAM135A	nonsynonymous SNV	XM_038554448.1	exon15	c.C1972T	p.H658Y	Possibly damaging
928	chr12	35674730	35674730	G	A	exonic	KHDC3L	nonsynonymous SNV	XM_038555042.1	exon3	c.G1276A	p.G426R	Benign
929	chr12	36952856	36952856	T	C	exonic	COL12A1	nonsynonymous SNV	XM_038554541.1	exon63	c.A8782G	p.M2928V	Benign
930	chr12	36986913	36986913	A	G	exonic	COL12A1	nonsynonymous SNV	XM_038554541.1	exon40	c.T6491C	p.F2164S	Benign
931	chr12	37811235	37811235	C	A	exonic	IMPG1	nonsynonymous SNV	XM_038555047.1	exon9	c.G875T	p.R292I	Possibly damaging
932	chr12	47057936	47057936	A	T	exonic	SMIM8	nonsynonymous SNV	XM_038554673.1	exon2	c.A32T	p.K11I	Possibly damaging
933	chr12	48815950	48815950	T	G	exonic	RRAGD	nonsynonymous SNV	XM_038554725.1	exon5	c.A814C	p.T272P	Benign
934	chr12	49044358	49044358	A	G	exonic	ANKRD6	nonsynonymous SNV	XM_038554726.1	exon13	c.A956G	p.E319G	Benign
935	chr12	49078271	49078271	A	T	exonic	MDN1	nonsynonymous SNV	XM_038554729.1	exon97	c.T16125A	p.S5375R	Probably damaging
936	chr12	49147013	49147013	C	T	exonic	MDN1	nonsynonymous SNV	XM_038554729.1	exon41	c.G6019A	p.G2007R	Probably damaging
937	chr12	58883573	58883573	G	A	exonic	ASCC3	nonsynonymous SNV	XM_038554809.1	exon35	c.C5429T	p.P1810L	Benign
938	chr12	62738085	62738085	A	-	exonic	LIN28B	frameshift deletion	XM_038554819.1	exon1	c.14delA	p.S7Vfs*46	Loss of function
939	chr12	63122205	63122205	C	-	exonic	PREP	frameshift deletion	XM_038554825.1	exon6	c.624delG	p.K209Sfs*43	Loss of function
940	chr12	63888810	63888810	G	C	exonic	ATG5	nonsynonymous SNV	XM_038554844.1	exon7	c.C515G	p.P172R	Possibly damaging
941	chr12	64204655	64204655	A	G	exonic	CRYBG1	nonsynonymous SNV	XM_038555056.1	exon5	c.A2170G	p.R724G	Benign
942	chr12	65173420	65173420	T	C	exonic	SCML4	nonsynonymous SNV	XM_038554872.1	exon4	c.A458G	p.K153R	Benign
943	chr12	67076053	67076053	C	A	exonic	GPR6	nonsynonymous SNV	XM_038553363.1	exon1	c.C920A	p.P307Q	Benign
944	chr13	484963	484963	T	C	exonic	POP1	nonsynonymous SNV	XM_038555139.1	exon10	c.T1472C	p.L491S	Benign
945	chr13	3392900	3392900	G	C	exonic	GRHL2	nonsynonymous SNV	XM_038555220.1	exon4	c.G629C	p.S210T	Benign
946	chr13	4098742	4098742	A	T	exonic	UBR5	nonsynonymous SNV	XM_038555236.1	exon6	c.T439A	p.S147T	Possibly damaging
947	chr13	4901596	4901596	T	A	exonic	FZD6	nonsynonymous SNV	NM_001003065.1	exon3	c.T1169A	p.I390N	Probably damaging
948	chr13	7005327	7005327	T	C	exonic	ZFPM2	nonsynonymous SNV	NM_001128186.1	exon8	c.T1517C	p.M506T	Benign
949	chr13	10673743	10673743	C	A	exonic	KCNV1	nonsynonymous SNV	XM_038555364.1	exon3	c.G1045T	p.G349C	Possibly damaging
950	chr13	17556040	17556040	G	T	exonic	EXT1	stopgain	XM_038555385.1	exon9	c.C1878A	p.Y626X	Loss of function
951	chr13	18707461	18707461	C	T	exonic	COLEC10	nonsynonymous SNV	XM_038555391.1	exon6	c.C716T	p.P239L	Benign
952	chr13	21790771	21790771	C	A	exonic	ZHX2	nonsynonymous SNV	XM_038555427.1	exon3	c.C208A	p.Q70K	Benign
953	chr13	21933280	21933280	C	A	exonic	TBC1D31	nonsynonymous SNV	XM_038555433.1	exon5	c.C655A	p.Q219K	Benign
954	chr13	22657624	22657624	C	A	exonic	FER1L6	nonsynonymous SNV	XM_038555452.1	exon28	c.C3434A	p.S1145Y	Possibly damaging
955	chr13	23050736	23050737	GG	TA	exonic	MTSS1	nonframeshift substitution	XM_038555475.1	exon13	c.1765_1766delinsTA	p.P589Y	Loss of function
956	chr13	23050739	23050739	C	A	exonic	MTSS1	nonsynonymous SNV	XM_038555475.1	exon13	c.G1763T	p.G588V	Possibly damaging
957	chr13	23183387	23183387	G	C	exonic	MTSS1	nonsynonymous SNV	XM_038555462.1	exon3	c.C137G	p.T46S	Possibly damaging
958	chr13	25633209	25633210	CC	-	exonic	MYC	frameshift deletion	NM_001003246.2	exon3	c.947_948del	p.S316Yfs*28	Loss of function
959	chr13	29622388	29622388	T	A	exonic	LRRC6	nonsynonymous SNV	XM_038555540.1	exon11	c.A1293T	p.E431D	Possibly damaging
960	chr13	34502752	34502752	C	T	exonic	COL22A1	nonsynonymous SNV	XM_038555601.1	exon14	c.G1661A	p.G554D	Probably damaging
961	chr13	35088488	35088488	T	A	exonic	KCNK9	nonsynonymous SNV	XM_038555603.1	exon2	c.A881T	p.Q294L	Probably damaging
962	chr13	37398566	37398566	G	C	exonic	JRK	nonsynonymous SNV	XM_038555694.1	exon2	c.C655G	p.L219V	Possibly damaging
963	chr13	38500283	38500283	G	A	exonic	DGAT1	nonsynonymous SNV	XM_038555827.1	exon15	c.C1064T	p.P355L	Benign
964	chr13	38534574	38534574	G	C	exonic	FBXL6	nonsynonymous SNV	XM_038555829.1	exon6	c.C935G	p.P312R	Possibly damaging
965	chr13	38867426	38867426	G	A	exonic	ZNF34	nonsynonymous SNV	XM_038555906.1	exon5	c.G1166A	p.R389Q	Benign
966	chr13	44476052	44476052	G	C	exonic	NFXL1	nonsynonymous SNV	XM_038556030.1	exon12	c.C1564G	p.P522A	Possibly damaging
967	chr13	44503181	44503181	T	-	exonic	NFXL1	frameshift deletion	XM_038556030.1	exon2	c.253delA	p.R85Gfs*41	Loss of function
968	chr13	44630308	44630308	T	A	exonic	TXK	nonsynonymous SNV	XM_038556039.1	exon7	c.A630T	p.K210N	Probably damaging
969	chr13	44686508	44686508	A	G	exonic	TEC	nonsynonymous SNV	XM_038556037.1	exon10	c.T532C	p.S178P	Benign
970	chr13	45578221	45578221	T	-	exonic	DCUN1D4	frameshift deletion	XM_038556061.1	exon9	c.512delT	p.P173Qfs*7	Loss of function
971	chr13	48234686	48234686	C	T	exonic	KDR	nonsynonymous SNV	NM_001048024.1	exon9	c.G1138A	p.G380R	Probably damaging
972	chr13	49391648	49391648	T	C	exonic	PPAT	nonsynonymous SNV	XM_038556171.1	exon2	c.A178G	p.T60A	Possibly damaging
973	chr13	54253228	54253228	A	-	exonic	ADGRL3	frameshift deletion	XM_038556190.1	exon17	c.2734delA	p.T913Hfs*10	Loss of function
974	chr13	57053997	57053998	TC	AA	exonic	EPHA5	nonframeshift substitution	XM_038556193.1	exon5	c.1009_1010delinsTT	p.D337F	Loss of function
975	chr13	58971942	58971942	A	T	exonic	STAP1	nonsynonymous SNV	XM_038556208.1	exon9	c.A794T	p.Q265L	Benign
976	chr13	60260368	60260368	T	C	exonic	SULT1B1	nonsynonymous SNV	NM_001195835.1	exon1	c.A38G	p.K13R	Benign
977	chr13	60871380	60871380	C	-	exonic	MUC7	frameshift deletion	XM_038556267.1	exon3	c.590delC	p.P198Qfs*26	Loss of function
978	chr13	62982565	62982565	C	-	exonic	ANKRD17	frameshift deletion	XM_038556308.1	exon22	c.3498delG	p.K1167Rfs*6	Loss of function
979	chr14	352520	352520	T	C	exonic	OBSCN	nonsynonymous SNV	XM_038556428.1	exon79	c.A18211G	p.T6071A	Probably damaging
980	chr14	378747	378747	G	T	exonic	OBSCN	nonsynonymous SNV	XM_038556423.1	exon48	c.C12512A	p.T4171K	Probably damaging
981	chr14	1378284	1378284	A	T	exonic	LOC607634	nonsynonymous SNV	XM_038556455.1	exon2	c.T182A	p.V61E	Possibly damaging
982	chr14	1580141	1580141	G	A	exonic	OR2AV2	nonsynonymous SNV	XM_038557530.1	exon1	c.G211A	p.V71M	Possibly damaging
983	chr14	2202674	2202674	T	C	exonic	OR2T2	nonsynonymous SNV	XM_038557533.1	exon1	c.A619G	p.M207V	Possibly damaging
984	chr14	2734719	2734719	T	C	exonic	LOC482247	nonsynonymous SNV	XM_038556372.1	exon1	c.T175C	p.F59L	Benign
985	chr14	6438330	6438330	A	G	exonic	CPA5	nonsynonymous SNV	XM_038556518.1	exon11	c.T1063C	p.Y355H	Possibly damaging
986	chr14	6489694	6489694	C	T	exonic	CPA4	nonsynonymous SNV	XM_038556519.1	exon4	c.G315A	p.M105I	Possibly damaging
987	chr14	7625309	7625309	G	T	exonic	KCP	nonsynonymous SNV	XM_038556570.1	exon16	c.G1780T	p.G594C	Benign
988	chr14	7665232	7665232	T	A	exonic	FLNC	nonsynonymous SNV	XM_038556574.1	exon18	c.A2777T	p.D926V	Probably damaging
989	chr14	7925397	7925397	G	T	exonic	RBM28	nonsynonymous SNV	XM_038556607.1	exon15	c.G1586T	p.G529V	Benign
990	chr14	7979454	7979454	C	A	exonic	LEP	nonsynonymous SNV	NM_001003070.1	exon1	c.G55T	p.V19F	Possibly damaging
991	chr14	11870338	11870338	T	C	exonic	LMOD2	nonsynonymous SNV	XM_038556663.1	exon1	c.A247G	p.K83E	Possibly damaging
992	chr14	18262768	18262768	G	C	exonic	CDK6	nonsynonymous SNV	XM_038556822.1	exon4	c.C430G	p.R144G	Possibly damaging
993	chr14	18724236	18724236	C	T	exonic	VPS50	nonsynonymous SNV	XM_038556831.1	exon6	c.C383T	p.T128I	Benign
994	chr14	20693116	20693116	A	G	exonic	ASB4	nonsynonymous SNV	XM_038556866.1	exon1	c.A59G	p.K20R	Benign
995	chr14	26312842	26312842	A	G	exonic	THSD7A	nonsynonymous SNV	XM_038556951.1	exon26	c.T4603C	p.C1535R	Probably damaging
996	chr14	36076262	36076262	A	T	exonic	RAPGEF5	nonsynonymous SNV	XM_038557081.1	exon12	c.T1078A	p.L360I	Probably damaging
997	chr14	36735746	36735746	G	C	exonic	FAM126A	nonsynonymous SNV	XM_038557083.1	exon6	c.C454G	p.L152V	Possibly damaging
998	chr14	40427037	40427038	GC	-	exonic	HOXA7	frameshift deletion	XM_038557184.1	exon2	c.136_137del	p.A46Lfs*49	Loss of function
999	chr14	40442961	40442961	C	G	exonic	HOXA10	nonsynonymous SNV	NM_001206432.1	exon2	c.G1059C	p.E353D	Probably damaging
1000	chr14	41737194	41737194	A	T	exonic	CREB5	nonsynonymous SNV	XM_038557198.1	exon5	c.A541T	p.T181S	Probably damaging
1001	chr14	42574429	42574429	A	-	exonic	CHN2	frameshift deletion	XM_038557213.1	exon1	c.6delA	p.N4Mfs*8	Loss of function
1002	chr14	42574564	42574564	A	G	exonic	CHN2	nonsynonymous SNV	XM_038557213.1	exon2	c.A40G	p.I14V	Probably damaging
1003	chr14	42930923	42930923	A	G	exonic	PLEKHA8	nonsynonymous SNV	NM_001167698.1	exon5	c.A503G	p.E168G	Benign
1004	chr14	43696801	43696801	T	C	exonic	AQP1	nonsynonymous SNV	NM_001003130.1	exon3	c.T557C	p.I186T	Possibly damaging
1005	chr14	55147639	55147639	C	A	exonic	TFEC	nonsynonymous SNV	XM_038557453.1	exon4	c.G251T	p.R84I	Possibly damaging
1006	chr14	60820611	60820611	T	A	exonic	SLC13A1	nonsynonymous SNV	XM_038557514.1	exon15	c.A1733T	p.D578V	Benign
1007	chr15	304426	304426	C	T	exonic	LOC119869315	nonsynonymous SNV	XM_038557547.1	exon2	c.G506A	p.C169Y	Possibly damaging
1008	chr15	596632	596632	C	A	exonic	ERMAP	nonsynonymous SNV	XM_038557649.1	exon12	c.G1390T	p.V464L	Benign
1009	chr15	596765	596765	C	-	exonic	ERMAP	frameshift deletion	XM_038557649.1	exon12	c.1257delG	p.W419Cfs*2	Loss of function
1010	chr15	768572	768572	T	-	exonic	CCDC30	frameshift deletion	XM_038557665.1	exon13	c.1671delA	p.K557Nfs*7	Loss of function
1011	chr15	924262	924262	G	A	exonic	RIMKLA	nonsynonymous SNV	XM_038557688.1	exon5	c.C1103T	p.A368V	Possibly damaging
1012	chr15	1640638	1640638	C	A	exonic	HIVEP3	nonsynonymous SNV	XM_038557700.1	exon3	c.C3812A	p.P1271Q	Benign
1013	chr15	2608281	2608281	C	A	exonic	ZFP69B	nonsynonymous SNV	XM_038557745.1	exon5	c.G271T	p.D91Y	Possibly damaging
1014	chr15	3498650	3498650	A	G	exonic	MACF1	nonsynonymous SNV	XM_038557822.1	exon1	c.T1639C	p.S547P	Benign
1015	chr15	3498883	3498883	A	G	exonic	MACF1	nonsynonymous SNV	XM_038557822.1	exon1	c.T1406C	p.F469S	Benign
1016	chr15	3560336	3560336	A	T	exonic	MACF1	nonsynonymous SNV	XM_038557819.1	exon36	c.T4940A	p.I1647K	Benign
1017	chr15	3934891	3934891	T	C	exonic	GJA9	nonsynonymous SNV	XM_038557830.1	exon1	c.T431C	p.L144P	Benign
1018	chr15	4767920	4767920	A	T	exonic	MTF1	nonsynonymous SNV	XM_038557841.1	exon3	c.A596T	p.E199V	Possibly damaging
1019	chr15	4802157	4802157	G	A	exonic	MANEAL	nonsynonymous SNV	XM_038557846.1	exon4	c.C764T	p.P255L	Benign
1020	chr15	4939423	4939423	A	G	exonic	RSPO1	nonsynonymous SNV	NM_001130838.1	exon1	c.A82G	p.R28G	Possibly damaging
1021	chr15	6118919	6118930	GGGCCTTCACCT	-	exonic	MAP7D1	frameshift deletion	XM_038557909.1	exon13	c.2127_2128del	p.D710Pfs*58	Loss of function
1022	chr15	6341800	6341800	A	G	exonic	AGO1	nonsynonymous SNV	XM_038557920.1	exon13	c.T1763C	p.V588A	Benign
1023	chr15	6357420	6357420	C	A	exonic	AGO1	nonsynonymous SNV	XM_038557920.1	exon5	c.G650T	p.W217L	Benign
1024	chr15	6404600	6404600	T	C	exonic	AGO4	nonsynonymous SNV	XM_038557925.1	exon15	c.A2015G	p.D672G	Benign
1025	chr15	6650770	6650770	A	T	exonic	NCDN	nonsynonymous SNV	XM_038557936.1	exon3	c.T1085A	p.V362E	Possibly damaging
1026	chr15	8512362	8512362	T	C	exonic	SHCBP1	nonsynonymous SNV	XM_038557988.1	exon4	c.T380C	p.V127A	Benign
1027	chr15	8785243	8785243	G	T	exonic	SHISAL2A	nonsynonymous SNV	XM_038558001.1	exon3	c.C538A	p.P180T	Benign
1028	chr15	9062649	9062649	T	A	exonic	ZFYVE9	nonsynonymous SNV	XM_038558014.1	exon16	c.A3737T	p.K1246I	Possibly damaging
1029	chr15	9839447	9839447	T	-	exonic	EPS15	frameshift deletion	XM_038558052.1	exon6	c.327delT	p.L110Cfs*8	Loss of function
1030	chr15	12732709	12732709	T	C	exonic	SLC5A9	nonsynonymous SNV	XM_038558109.1	exon5	c.A412G	p.I138V	Possibly damaging
1031	chr15	13505195	13505195	A	G	exonic	STIL	nonsynonymous SNV	XM_038558116.1	exon11	c.A2182G	p.T728A	Benign
1032	chr15	13771712	13771712	G	C	exonic	CYP4B1	nonsynonymous SNV	XM_038558134.1	exon6	c.C722G	p.P241R	Possibly damaging
1033	chr15	13938237	13938237	G	T	exonic	MOB3C	nonsynonymous SNV	XM_038558143.1	exon1	c.G11T	p.G4V	Benign
1034	chr15	13982238	13982238	C	T	exonic	MKNK1	nonsynonymous SNV	XM_038558154.1	exon9	c.C602T	p.T201I	Possibly damaging
1035	chr15	14120270	14120270	C	T	exonic	FAAH	nonsynonymous SNV	XM_038558161.1	exon6	c.G826A	p.V276M	Benign
1036	chr15	14189180	14189180	A	T	exonic	LRRC41	nonsynonymous SNV	XM_038558166.1	exon2	c.A226T	p.I76F	Benign
1037	chr15	15116500	15116500	C	A	exonic	MUTYH	nonsynonymous SNV	XM_038558246.1	exon8	c.C434A	p.A145D	Probably damaging
1038	chr15	15685689	15685689	T	C	exonic	ARMH1	nonsynonymous SNV	XM_038558297.1	exon5	c.A496G	p.T166A	Benign
1039	chr15	16179176	16179176	A	G	exonic	DMAP1	nonsynonymous SNV	XM_038558303.1	exon3	c.T182C	p.L61P	Possibly damaging
1040	chr15	16336978	16336978	A	T	exonic	SLC6A9	nonsynonymous SNV	XM_038558317.1	exon2	c.A21T	p.K7N	Benign
1041	chr15	16357895	16357895	G	T	exonic	SLC6A9	nonsynonymous SNV	XM_038558323.1	exon6	c.G707T	p.C236F	Benign
1042	chr15	16708950	16708950	C	A	exonic	PTPRF	stopgain	XM_038558359.1	exon14	c.G2515T	p.E839X	Loss of function
1043	chr15	16843318	16843318	C	A	exonic	SZT2	nonsynonymous SNV	XM_038558366.1	exon51	c.G7104T	p.E2368D	Benign
1044	chr15	16916470	16916470	G	C	exonic	MPL	nonsynonymous SNV	XM_038558375.1	exon10	c.C1509G	p.S503R	Benign
1045	chr15	17044735	17044735	T	C	exonic	CFAP57	nonsynonymous SNV	XM_038558387.1	exon10	c.A1498G	p.I500V	Benign
1046	chr15	17058892	17058892	C	T	exonic	CFAP57	nonsynonymous SNV	XM_038558387.1	exon6	c.G886A	p.V296I	Benign
1047	chr15	17499819	17499819	T	A	exonic	OR4H12B	nonsynonymous SNV	NM_001388554.1	exon1	c.A724T	p.T242S	Benign
1048	chr15	17723326	17723326	T	-	exonic	OR11H7	frameshift deletion	XM_038557597.1	exon1	c.502delT	p.C169Vfs*16	Loss of function
1049	chr15	17841336	17841336	T	C	exonic	PARP2	nonsynonymous SNV	XM_038558409.1	exon16	c.T1592C	p.I531T	Benign
1050	chr15	17899518	17899518	C	A	exonic	LOC119877007	nonsynonymous SNV	XM_038557645.1	exon5	c.C808A	p.P270T	Benign
1051	chr15	18564766	18564766	C	T	exonic	CHD8	nonsynonymous SNV	XM_038558469.1	exon31	c.G5645A	p.R1882Q	Probably damaging
1052	chr15	20002727	20002727	A	G	exonic	E2F7	nonsynonymous SNV	XM_038558513.1	exon6	c.T935C	p.V312A	Benign
1053	chr15	22393165	22393165	G	C	exonic	PAWR	nonsynonymous SNV	XM_038558527.1	exon2	c.C580G	p.R194G	Benign
1054	chr15	25030062	25030062	A	T	exonic	LOC119877031	nonsynonymous SNV	XM_038558566.1	exon2	c.A175T	p.S59C	Benign
1055	chr15	29512283	29512283	C	A	exonic	CEP290	nonsynonymous SNV	XM_038558602.1	exon43	c.G6062T	p.R2021I	Benign
1056	chr15	29601360	29601360	T	C	exonic	TMTC3	nonsynonymous SNV	XM_038558607.1	exon2	c.T50C	p.I17T	Benign
1057	chr15	30631058	30631058	A	T	exonic	DUSP6	nonsynonymous SNV	XM_038558624.1	exon2	c.T526A	p.S176T	Probably damaging
1058	chr15	30855179	30855179	T	C	exonic	ATP2B1	nonsynonymous SNV	NM_001197084.2	exon20	c.A3398G	p.E1133G	Possibly damaging
1059	chr15	33453881	33453881	T	C	exonic	EEA1	nonsynonymous SNV	XM_038558637.1	exon25	c.A3482G	p.K1161R	Benign
1060	chr15	34748904	34748904	T	C	exonic	CEP83	nonsynonymous SNV	XM_038558658.1	exon9	c.A1063G	p.N355D	Possibly damaging
1061	chr15	36337951	36337951	T	A	exonic	CDK17	stopgain	XM_038558705.1	exon7	c.A709T	p.R237X	Loss of function
1062	chr15	36653800	36653800	A	T	exonic	CFAP54	nonsynonymous SNV	XM_038558718.1	exon37	c.A5244T	p.Q1748H	Benign
1063	chr15	38239919	38239919	A	G	exonic	TMPO	nonsynonymous SNV	XM_038558728.1	exon2	c.A31G	p.T11A	Possibly damaging
1064	chr15	38316006	38316006	G	-	exonic	IKBIP	frameshift deletion	XM_038558770.1	exon3	c.316delC	p.Q106Rfs*10	Loss of function
1065	chr15	39545501	39545501	G	T	exonic	UHRF1BP1L	stopgain	XM_038558773.1	exon15	c.C3320A	p.S1107X	Loss of function
1066	chr15	39705629	39705629	T	A	exonic	SCYL2	nonsynonymous SNV	XM_038558782.1	exon7	c.T968A	p.L323H	Benign
1067	chr15	40846133	40846133	G	T	exonic	MYBPC1	nonsynonymous SNV	XM_038558823.1	exon13	c.G1152T	p.E384D	Possibly damaging
1068	chr15	40881973	40881973	G	A	exonic	MYBPC1	nonsynonymous SNV	XM_038558823.1	exon29	c.G3463A	p.V1155M	Possibly damaging
1069	chr15	41495604	41495604	T	A	exonic	IGF1	stopgain	NM_001313855.1	exon4	c.A415T	p.K139X	Loss of function
1070	chr15	44133386	44133386	T	C	exonic	OTUD4	nonsynonymous SNV	XM_038558904.1	exon7	c.A584G	p.K195R	Benign
1071	chr15	45334422	45334422	G	C	exonic	POU4F2	nonsynonymous SNV	XM_038557609.1	exon2	c.G349C	p.D117H	Benign
1072	chr15	46336157	46336157	A	G	exonic	PRMT9	nonsynonymous SNV	XM_038558959.1	exon6	c.T1201C	p.S401P	Benign
1073	chr15	47064962	47064962	A	G	exonic	NR3C2	nonsynonymous SNV	XM_038558967.1	exon2	c.T920C	p.V307A	Benign
1074	chr15	48005263	48005263	C	T	exonic	IQCM	nonsynonymous SNV	XM_038558981.1	exon9	c.G863A	p.G288D	Benign
1075	chr15	50015828	50015828	C	T	exonic	GATB	nonsynonymous SNV	XM_038559026.1	exon4	c.G542A	p.R181K	Benign
1076	chr15	51173540	51173540	G	T	exonic	FHDC1	nonsynonymous SNV	XM_038559051.1	exon13	c.G1525T	p.G509C	Benign
1077	chr15	51908448	51908448	T	C	exonic	SFRP2	nonsynonymous SNV	NM_001389227.1	exon1	c.A239G	p.D80G	Possibly damaging
1078	chr15	52277680	52277680	G	T	exonic	DCHS2	stopgain	XM_038559070.1	exon20	c.C8867A	p.S2956X	Loss of function
1079	chr15	52587913	52587913	T	C	exonic	FGB	nonsynonymous SNV	XM_038559073.1	exon8	c.T1184C	p.F395S	Benign
1080	chr15	59890669	59890669	C	A	exonic	NAF1	nonsynonymous SNV	XM_038559138.1	exon6	c.G796T	p.D266Y	Possibly damaging
1081	chr16	141917	141917	T	C	exonic	ADCY1	nonsynonymous SNV	XM_038559246.1	exon5	c.T374C	p.L125P	Probably damaging
1082	chr16	987249	987249	A	T	exonic	LOC119874615	nonsynonymous SNV	XM_038559244.1	exon2	c.A650T	p.D217V	Possibly damaging
1083	chr16	3302307	3302307	C	G	exonic	CNTNAP2	nonsynonymous SNV	XM_038559273.1	exon3	c.G282C	p.Q94H	Probably damaging
1084	chr16	6022082	6022082	A	G	exonic	EPHA1	nonsynonymous SNV	XM_038559291.1	exon3	c.A383G	p.E128G	Probably damaging
1085	chr16	6025004	6025004	G	T	exonic	EPHA1	nonsynonymous SNV	XM_038559291.1	exon6	c.G1160T	p.G387V	Benign
1086	chr16	6029400	6029400	G	-	exonic	EPHA1	frameshift deletion	XM_038559291.1	exon15	c.2386delG	p.E796Kfs*20	Loss of function
1087	chr16	6034901	6034903	CTC	-	exonic	ZYX	nonframeshift deletion	XM_038559294.1	exon5	c.973_975del	p.E325del	Loss of function
1088	chr16	6121249	6121249	A	G	exonic	CASP2	nonsynonymous SNV	NM_001195151.1	exon2	c.T88C	p.C30R	Probably damaging
1089	chr16	6839412	6839412	C	-	exonic	MGAM2	frameshift deletion	XM_038559358.1	exon40	c.4591delG	p.A1531Pfs*47	Loss of function
1090	chr16	6845485	6845485	T	G	exonic	MGAM2	nonsynonymous SNV	XM_038559358.1	exon34	c.A3959C	p.D1320A	Possibly damaging
1091	chr16	9098541	9098541	C	T	exonic	KLRG2	nonsynonymous SNV	XM_038559419.1	exon2	c.C785T	p.A262V	Benign
1092	chr16	9265966	9265966	A	G	exonic	UBN2	nonsynonymous SNV	XM_038559415.1	exon6	c.T983C	p.F328S	Benign
1093	chr16	9411588	9411588	A	T	exonic	ZC3HAV1	nonsynonymous SNV	XM_038559420.1	exon4	c.A1295T	p.D432V	Possibly damaging
1094	chr16	9411602	9411602	G	T	exonic	ZC3HAV1	nonsynonymous SNV	XM_038559420.1	exon4	c.G1309T	p.D437Y	Possibly damaging
1095	chr16	10342287	10342287	-	CCA	exonic	LOC102152761	nonframeshift insertion	XM_038559214.1	exon1	c.25_26insCCA	p.F9delinsSI	Loss of function
1096	chr16	14214258	14214258	A	T	exonic	NUDCD3	nonsynonymous SNV	XM_038559559.1	exon4	c.A686T	p.H229L	Benign
1097	chr16	14214279	14214279	T	A	exonic	NUDCD3	nonsynonymous SNV	XM_038559559.1	exon4	c.T707A	p.F236Y	Benign
1098	chr16	14894316	14894316	G	C	exonic	ZNF425	nonsynonymous SNV	XM_038559614.1	exon4	c.C643G	p.P215A	Benign
1099	chr16	15316631	15316631	T	A	exonic	SSPO	nonsynonymous SNV	NM_001081710.2	exon84	c.T12928A	p.F4310I	Benign
1100	chr16	15318926	15318926	C	T	exonic	SSPO	nonsynonymous SNV	NM_001081710.2	exon89	c.C13516T	p.P4506S	Benign
1101	chr16	15647210	15647210	C	T	exonic	TMEM176B	nonsynonymous SNV	XM_038559712.1	exon5	c.G603A	p.M201I	Benign
1102	chr16	15647361	15647361	G	A	exonic	TMEM176B	nonsynonymous SNV	XM_038559712.1	exon5	c.C452T	p.T151I	Benign
1103	chr16	15687300	15687300	G	T	exonic	AOC1	nonsynonymous SNV	XM_038559714.1	exon2	c.G1342T	p.A448S	Benign
1104	chr16	15782740	15782740	C	A	exonic	NOS3	nonsynonymous SNV	NM_001003158.2	exon2	c.C203A	p.P68H	Probably damaging
1105	chr16	15828830	15828830	C	T	exonic	ASIC3	stopgain	XM_038559720.1	exon4	c.C1114T	p.Q372X	Loss of function
1106	chr16	15829179	15829179	G	A	exonic	ASIC3	nonsynonymous SNV	XM_038559720.1	exon5	c.G1298A	p.C433Y	Possibly damaging
1107	chr16	15966227	15966227	T	C	exonic	IQCA1L	nonsynonymous SNV	XM_038559743.1	exon6	c.A841G	p.K281E	Benign
1108	chr16	15970662	15970662	T	C	exonic	IQCA1L	nonsynonymous SNV	XM_038559743.1	exon3	c.A397G	p.I133V	Benign
1109	chr16	16575259	16575260	CA	-	exonic	GALNTL5	frameshift deletion	XM_038559773.1	exon2	c.106_107del	p.Q36Gfs*11	Loss of function
1110	chr16	18825995	18825995	T	C	exonic	PAXIP1	nonsynonymous SNV	XM_038559796.1	exon6	c.A620G	p.Q207R	Probably damaging
1111	chr16	22642705	22642705	T	C	exonic	LOC475563	nonsynonymous SNV	XM_038559858.1	exon1	c.A68G	p.K23R	Benign
1112	chr16	23742305	23742305	C	A	exonic	CHRNA6	nonsynonymous SNV	XM_038559229.1	exon4	c.C776A	p.P259H	Benign
1113	chr16	23760941	23760941	A	G	exonic	CHRNB3	nonsynonymous SNV	XM_038559924.1	exon5	c.T832C	p.F278L	Benign
1114	chr16	24095386	24095386	T	C	exonic	IKBKB	nonsynonymous SNV	XM_038559936.1	exon21	c.A2161G	p.T721A	Probably damaging
1115	chr16	24445839	24445839	A	T	exonic	KAT6A	nonsynonymous SNV	XM_038559946.1	exon16	c.A4888T	p.T1630S	Benign
1116	chr16	24654223	24654223	G	A	exonic	ANK1	nonsynonymous SNV	XM_038559948.1	exon26	c.G2900A	p.R967K	Benign
1117	chr16	25576902	25576902	A	T	exonic	ZMAT4	nonsynonymous SNV	XM_038559972.1	exon6	c.A662T	p.Q221L	Benign
1118	chr16	26085382	26085382	G	C	exonic	IDO2	nonsynonymous SNV	XM_038560003.1	exon3	c.C136G	p.L46V	Possibly damaging
1119	chr16	27889266	27889266	G	A	exonic	NSD3	nonsynonymous SNV	XM_038560047.1	exon2	c.G36A	p.M12I	Benign
1120	chr16	28049006	28049006	G	-	exonic	LSM1	frameshift deletion	XM_038560083.1	exon3	c.213delG	p.V72Sfs*3	Loss of function
1121	chr16	28258084	28258084	C	T	exonic	RAB11FIP1	nonsynonymous SNV	XM_038560093.1	exon3	c.C1337T	p.T446I	Possibly damaging
1122	chr16	31904814	31904814	T	A	exonic	TTI2	nonsynonymous SNV	XM_038560138.1	exon2	c.T691A	p.W231R	Benign
1123	chr16	31971704	31971704	T	C	exonic	LOC100685953	nonsynonymous SNV	XM_038560140.1	exon2	c.A623G	p.Y208C	Benign
1124	chr16	41590005	41590005	G	A	exonic	MTMR7	stopgain	XM_038560259.1	exon3	c.C181T	p.Q61X	Loss of function
1125	chr16	42259843	42259843	C	T	exonic	FRG1	nonsynonymous SNV	XM_038560309.1	exon5	c.G391A	p.A131T	Possibly damaging
1126	chr16	45062793	45062793	C	G	exonic	FAT1	nonsynonymous SNV	XM_038560321.1	exon2	c.C1759G	p.Q587E	Benign
1127	chr16	45419118	45419118	G	A	exonic	KLKB1	nonsynonymous SNV	NM_001242717.1	exon14	c.C1813T	p.R605C	Benign
1128	chr16	46055484	46055484	G	T	exonic	PDLIM3	nonsynonymous SNV	XM_038560371.1	exon4	c.G362T	p.R121I	Benign
1129	chr16	46055601	46055601	A	G	exonic	PDLIM3	nonsynonymous SNV	XM_038560371.1	exon4	c.A479G	p.H160R	Benign
1130	chr16	46208785	46208785	T	A	exonic	SNX25	nonsynonymous SNV	XM_038560391.1	exon14	c.A2366T	p.D789V	Possibly damaging
1131	chr16	46222925	46222925	T	C	exonic	SNX25	nonsynonymous SNV	XM_038560391.1	exon10	c.A1766G	p.E589G	Possibly damaging
1132	chr16	46663507	46663507	A	G	exonic	LOC119877066	nonsynonymous SNV	XM_038559198.1	exon2	c.T829C	p.S277P	Possibly damaging
1133	chr16	46842019	46842019	G	A	exonic	PRIMPOL	nonsynonymous SNV	XM_038560416.1	exon2	c.C104T	p.P35L	Benign
1134	chr16	47953284	47953284	G	C	exonic	LOC482919	nonsynonymous SNV	XM_038560452.1	exon1	c.G542C	p.G181A	Benign
1135	chr16	48002769	48002769	C	A	exonic	WWC2	nonsynonymous SNV	XM_038560451.1	exon11	c.G1730T	p.G577V	Benign
1136	chr16	48494411	48494411	A	G	exonic	LOC119874670	nonsynonymous SNV	XM_038560460.1	exon11	c.T1999C	p.C667R	Benign
1137	chr16	54469835	54469835	C	T	exonic	WDR17	nonsynonymous SNV	XM_038560505.1	exon4	c.G410A	p.S137N	Possibly damaging
1138	chr16	59001659	59001659	A	-	exonic	CSMD1	frameshift deletion	XM_038560546.1	exon26	c.3477delA	p.K1160Rfs*21	Loss of function
1139	chr17	2144744	2144744	T	C	exonic	RPS7	nonsynonymous SNV	XM_038560685.1	exon6	c.T458C	p.L153P	Benign
1140	chr17	4489099	4489099	T	C	exonic	CMPK2	nonsynonymous SNV	XM_038560697.1	exon3	c.A721G	p.T241A	Benign
1141	chr17	6617574	6617574	T	C	exonic	ADAM17	nonsynonymous SNV	NM_001286866.1	exon8	c.A854G	p.Q285R	Possibly damaging
1142	chr17	7499358	7499358	C	G	exonic	NOL10	nonsynonymous SNV	XM_038560769.1	exon20	c.G1873C	p.E625Q	Possibly damaging
1143	chr17	8328736	8328736	T	C	exonic	GREB1	nonsynonymous SNV	XM_038560795.1	exon27	c.T4684C	p.Y1562H	Benign
1144	chr17	11240707	11240707	G	C	exonic	NBAS	nonsynonymous SNV	XM_038560813.1	exon36	c.C4191G	p.S1397R	Benign
1145	chr17	13156718	13156718	C	T	exonic	VSNL1	nonsynonymous SNV	XM_038560824.1	exon4	c.C437T	p.T146M	Benign
1146	chr17	15107913	15107913	C	T	exonic	LAPTM4A	nonsynonymous SNV	XM_038560851.1	exon6	c.G589A	p.E197K	Benign
1147	chr17	15444424	15444424	C	-	exonic	LOC482987	frameshift deletion	XM_038560867.1	exon1	c.748delC	p.P250Qfs*9	Loss of function
1148	chr17	15953131	15953131	C	A	exonic	APOB	nonsynonymous SNV	XM_038560882.1	exon7	c.G690T	p.L230F	Possibly damaging
1149	chr17	18621088	18621088	C	A	exonic	LOC119877152	stopgain	XM_038560902.1	exon6	c.G835T	p.E279X	Loss of function
1150	chr17	19216496	19216496	T	C	exonic	ADCY3	nonsynonymous SNV	XM_038560937.1	exon18	c.A2896G	p.N966D	Probably damaging
1151	chr17	19476854	19476854	A	G	exonic	EFR3B	nonsynonymous SNV	XM_038560948.1	exon14	c.A1636G	p.K546E	Benign
1152	chr17	19568475	19568475	A	G	exonic	DNMT3A	nonsynonymous SNV	XM_038560956.1	exon6	c.T625C	p.Y209H	Benign
1153	chr17	20456912	20456912	A	G	exonic	HADHB	nonsynonymous SNV	XM_038560981.1	exon7	c.A632G	p.E211G	Probably damaging
1154	chr17	21895760	21895760	G	T	exonic	RBKS	nonsynonymous SNV	XM_038561139.1	exon2	c.C206A	p.A69D	Benign
1155	chr17	22383333	22383333	A	T	exonic	FOSL2	nonsynonymous SNV	XM_038561147.1	exon2	c.A145T	p.T49S	Benign
1156	chr17	22724281	22724281	G	T	exonic	PPP1CB	nonsynonymous SNV	NM_001003034.1	exon6	c.G630T	p.K210N	Probably damaging
1157	chr17	22819540	22819540	C	A	exonic	WDR43	nonsynonymous SNV	XM_038561162.1	exon6	c.C748A	p.Q250K	Benign
1158	chr17	24227279	24227279	T	-	exonic	LCLAT1	frameshift deletion	XM_038561190.1	exon2	c.65delT	p.F23Sfs*9	Loss of function
1159	chr17	25837222	25837222	G	A	exonic	BIRC6	nonsynonymous SNV	XM_038561227.1	exon66	c.G13360A	p.G4454S	Benign
1160	chr17	26507104	26507104	A	T	exonic	LTBP1	nonsynonymous SNV	XM_038561241.1	exon15	c.A2126T	p.Q709L	Possibly damaging
1161	chr17	29196674	29196674	G	-	exonic	CRIM1	stopgain	XM_038561255.1	exon15	c.2726delG	p.W909*	Loss of function
1162	chr17	30352523	30352523	C	-	exonic	RMDN2	frameshift deletion	XM_038561288.1	exon2	c.640delC	p.P214Qfs*23	Loss of function
1163	chr17	31041906	31041906	C	A	exonic	DHX57	nonsynonymous SNV	XM_038561311.1	exon10	c.G1944T	p.Q648H	Possibly damaging
1164	chr17	34783573	34783573	C	A	exonic	ASTL	nonsynonymous SNV	XM_038560593.1	exon9	c.C1039A	p.P347T	Benign
1165	chr17	35403023	35403023	G	A	exonic	BUB1	nonsynonymous SNV	XM_038561422.1	exon16	c.C1778T	p.P593L	Benign
1166	chr17	36977371	36977371	G	T	exonic	POLR1B	nonsynonymous SNV	XM_038561478.1	exon11	c.G1803T	p.K601N	Benign
1167	chr17	37135818	37135818	G	T	exonic	CKAP2L	stopgain	XM_038561481.1	exon4	c.C999A	p.C333X	Loss of function
1168	chr17	38529189	38529189	T	C	exonic	FABP1	nonsynonymous SNV	NM_001287051.1	exon3	c.T326C	p.I109T	Benign
1169	chr17	39286073	39286073	T	G	exonic	IMMT	nonsynonymous SNV	XM_038561540.1	exon12	c.T1476G	p.S492R	Benign
1170	chr17	39830542	39830542	G	A	exonic	TMEM150A	nonsynonymous SNV	XM_038561575.1	exon6	c.G505A	p.A169T	Benign
1171	chr17	40591382	40591382	G	A	exonic	DNAH6	stopgain	XM_038561598.1	exon43	c.C6901T	p.Q2301X	Loss of function
1172	chr17	42534358	42534358	T	G	exonic	LOC483087	nonsynonymous SNV	XM_038560602.1	exon1	c.T216G	p.S72R	Benign
1173	chr17	49096921	49096921	G	A	exonic	LOXL3	nonsynonymous SNV	XM_038561649.1	exon3	c.G418A	p.A140T	Benign
1174	chr17	49113692	49113692	T	C	exonic	HTRA2	nonsynonymous SNV	NM_001284460.1	exon2	c.A625G	p.R209G	Probably damaging
1175	chr17	49142113	49142113	T	C	exonic	PCGF1	nonsynonymous SNV	XM_038561675.1	exon11	c.T985C	p.S329P	Benign
1176	chr17	52299938	52299938	A	G	exonic	HIPK1	nonsynonymous SNV	XM_038561792.1	exon13	c.A2576G	p.D859G	Possibly damaging
1177	chr17	57460801	57460801	-	AGTCAACATCCCCCCATCCCATCCAGTGGTGACAA	exonic	NOTCH2	stopgain	XM_038561934.1	exon26	c.4752_4753insTTGTCACCACTGGATGGGATGGGGGGATGTTGACT	p.G1585Lfs*11	Loss of function
1178	chr17	59315362	59315362	G	A	exonic	PIAS3	nonsynonymous SNV	XM_038562025.1	exon3	c.C443T	p.A148V	Possibly damaging
1179	chr17	59363593	59363593	G	T	exonic	ITGA10	nonsynonymous SNV	XM_038562037.1	exon7	c.C841A	p.P281T	Probably damaging
1180	chr17	60071938	60071938	G	A	exonic	LOC102154731	nonsynonymous SNV	XM_038562096.1	exon1	c.C119T	p.T40I	Benign
1181	chr17	60330361	60330361	T	A	exonic	RPRD2	stoploss	XM_038562127.1	exon10	c.T4309A	p.X1437R	Loss of function
1182	chr17	60939519	60939519	G	T	exonic	PIP5K1A	nonsynonymous SNV	NM_001136563.1	exon4	c.G218T	p.G73V	Probably damaging
1183	chr17	61225049	61225049	A	G	exonic	CGN	nonsynonymous SNV	NM_001103217.1	exon9	c.A1794G	p.I598M	Benign
1184	chr17	61285271	61285271	G	C	exonic	TUFT1	nonsynonymous SNV	XM_038562253.1	exon11	c.G924C	p.E308D	Benign
1185	chr17	62519065	62519065	A	G	exonic	LOC111090405	nonsynonymous SNV	XM_038562420.1	exon1	c.A131G	p.K44R	Benign
1186	chr17	62639104	62639104	T	C	exonic	LELP1	nonsynonymous SNV	XM_038560629.1	exon2	c.T193C	p.S65P	Possibly damaging
1187	chr17	63219399	63219399	T	C	exonic	LRIG2	nonsynonymous SNV	XM_038562313.1	exon18	c.A3167G	p.D1056G	Probably damaging
1188	chr17	64446571	64446571	T	A	exonic	DDX20	nonsynonymous SNV	XM_038562423.1	exon7	c.A797T	p.K266I	Possibly damaging
1189	chr17	64736260	64736260	G	A	exonic	OVGP1	nonsynonymous SNV	XM_038562387.1	exon8	c.G398A	p.C133Y	Benign
1190	chr18	10002881	10002881	T	A	exonic	CDK13	stopgain	XM_038562660.1	exon2	c.A1699T	p.K567X	Loss of function
1191	chr18	10147276	10147276	T	A	exonic	RALA	nonsynonymous SNV	XM_038562663.1	exon3	c.A148T	p.S50C	Probably damaging
1192	chr18	12824436	12824436	C	-	exonic	LAMB4	frameshift deletion	XM_038562688.1	exon29	c.4338delC	p.S1446Rfs*13	Loss of function
1193	chr18	12936229	12936229	G	-	exonic	LAMB1	frameshift deletion	XM_038562690.1	exon32	c.5083delG	p.D1695Mfs*7	Loss of function
1194	chr18	13596437	13596437	C	T	exonic	COG5	nonsynonymous SNV	XM_038562706.1	exon17	c.C1829T	p.T610I	Benign
1195	chr18	16697642	16697642	C	T	exonic	RELN	nonsynonymous SNV	XM_038562771.1	exon3	c.C445T	p.H149Y	Probably damaging
1196	chr18	17086272	17086272	G	T	exonic	SLC26A5	nonsynonymous SNV	XM_038562776.1	exon8	c.G916T	p.G306W	Benign
1197	chr18	17722080	17722081	TA	-	exonic	GSAP	stopgain	XM_038562789.1	exon16	c.1212_1213del	p.Y404*	Loss of function
1198	chr18	18711883	18711883	T	C	exonic	MAGI2	nonsynonymous SNV	XM_038562824.1	exon5	c.A850G	p.K284E	Probably damaging
1199	chr18	22958544	22958544	A	G	exonic	PCLO	nonsynonymous SNV	XM_038562845.1	exon3	c.T2732C	p.I911T	Benign
1200	chr18	24552842	24552842	A	G	exonic	SEMA3D	nonsynonymous SNV	XM_038562864.1	exon18	c.T2015C	p.F672S	Probably damaging
1201	chr18	24578161	24578161	A	G	exonic	SEMA3D	nonsynonymous SNV	XM_038562864.1	exon12	c.T1207C	p.Y403H	Benign
1202	chr18	26051601	26051601	T	C	exonic	PHRF1	nonsynonymous SNV	XM_038562948.1	exon11	c.T1175C	p.L392P	Benign
1203	chr18	26059802	26059802	G	A	exonic	IRF7	nonsynonymous SNV	XM_038562960.1	exon7	c.C764T	p.S255L	Benign
1204	chr18	34711873	34711873	T	C	exonic	HIPK3	nonsynonymous SNV	XM_038563071.1	exon12	c.A2479G	p.T827A	Possibly damaging
1205	chr18	37629545	37629545	C	-	exonic	LOC119864294	frameshift deletion	XM_038564465.1	exon1	c.205delC	p.P69Lfs*61	Loss of function
1206	chr18	37917946	37917946	A	T	exonic	OR5AN2	nonsynonymous SNV	XM_038564469.1	exon1	c.A853T	p.M285L	Benign
1207	chr18	37940302	37940302	C	T	exonic	OR5AN6	nonsynonymous SNV	NM_001389022.1	exon1	c.C566T	p.S189F	Benign
1208	chr18	37940454	37940454	A	T	exonic	OR5AN6	nonsynonymous SNV	NM_001389022.1	exon1	c.A718T	p.N240Y	Benign
1209	chr18	38058663	38058663	G	-	exonic	FAM111B	frameshift deletion	XM_038563172.1	exon3	c.603delC	p.K202Rfs*15	Loss of function
1210	chr18	38214395	38214395	C	T	exonic	ZFP91	nonsynonymous SNV	XM_038563186.1	exon9	c.G1094A	p.R365Q	Benign
1211	chr18	38218678	38218678	T	C	exonic	ZFP91	nonsynonymous SNV	XM_038563186.1	exon4	c.A598G	p.T200A	Benign
1212	chr18	38532609	38532609	T	C	exonic	OR5B33	nonsynonymous SNV	NM_001388587.1	exon1	c.T575C	p.V192A	Benign
1213	chr18	38557544	38557544	A	G	exonic	OR10Q2	nonsynonymous SNV	XM_038564471.1	exon1	c.A344G	p.D115G	Possibly damaging
1214	chr18	38699428	38699429	GT	-	exonic	OR9I1	frameshift deletion	NM_001388594.1	exon4	c.695_696del	p.G233Qfs*30	Loss of function
1215	chr18	38897960	38897960	C	T	exonic	CTNND1	stopgain	XM_038563213.1	exon6	c.G1127A	p.W376X	Loss of function
1216	chr18	39295840	39295840	C	A	exonic	TNKS1BP1	nonsynonymous SNV	XM_038563251.1	exon6	c.C2897A	p.P966Q	Possibly damaging
1217	chr18	39297193	39297193	A	G	exonic	TNKS1BP1	nonsynonymous SNV	XM_038563251.1	exon6	c.A4250G	p.E1417G	Possibly damaging
1218	chr18	39949101	39949101	A	T	exonic	OR5AL2	nonsynonymous SNV	NM_001388964.1	exon1	c.T91A	p.F31I	Benign
1219	chr18	40295066	40295066	G	T	exonic	OR5F2	nonsynonymous SNV	XM_038562467.1	exon1	c.G130T	p.G44W	Benign
1220	chr18	40552131	40552131	G	T	exonic	OR5D18	nonsynonymous SNV	NM_001388618.1	exon1	c.C169A	p.H57N	Possibly damaging
1221	chr18	40657700	40657700	A	T	exonic	LOC541568	nonsynonymous SNV	XM_038564483.1	exon1	c.T452A	p.F151Y	Benign
1222	chr18	40698969	40698969	G	T	exonic	OR4P32	nonsynonymous SNV	NM_001388623.1	exon2	c.C693A	p.H231Q	Benign
1223	chr18	40821019	40821019	T	A	exonic	OR4C11D	nonsynonymous SNV	XM_038562471.1	exon1	c.T208A	p.C70S	Benign
1224	chr18	40886446	40886446	A	G	exonic	OR4P10	nonsynonymous SNV	NM_001389110.1	exon1	c.T131C	p.L44P	Possibly damaging
1225	chr18	41326121	41326121	T	A	exonic	LOC119864125	stopgain	XM_038562475.1	exon1	c.A487T	p.R163X	Loss of function
1226	chr18	41494560	41494560	G	-	exonic	OR4A2	frameshift deletion	NM_001388635.1	exon1	c.721delC	p.H241Ifs*17	Loss of function
1227	chr18	42013541	42013541	C	A	exonic	PTPRJ	nonsynonymous SNV	XM_038563264.1	exon23	c.G3655T	p.A1219S	Possibly damaging
1228	chr18	42739393	42739393	T	A	exonic	MADD	nonsynonymous SNV	XM_038563329.1	exon19	c.A3197T	p.Q1066L	Possibly damaging
1229	chr18	42773950	42773950	G	T	exonic	ACP2	nonsynonymous SNV	XM_038563397.1	exon4	c.G376T	p.G126C	Possibly damaging
1230	chr18	42828976	42828976	C	-	exonic	ARFGAP2	frameshift deletion	XM_038563398.1	exon8	c.620delC	p.M208Cfs*37	Loss of function
1231	chr18	43256353	43256353	G	A	exonic	ARHGAP1	nonsynonymous SNV	NM_001083367.1	exon12	c.G1161A	p.M387I	Benign
1232	chr18	43508990	43508990	T	C	exonic	CHRM4	nonsynonymous SNV	XM_038563448.1	exon2	c.T566C	p.L189P	Probably damaging
1233	chr18	43509293	43509293	A	G	exonic	CHRM4	nonsynonymous SNV	XM_038563448.1	exon2	c.A869G	p.D290G	Possibly damaging
1234	chr18	44034901	44034901	G	C	exonic	SLC35C1	nonsynonymous SNV	NM_001197189.1	exon1	c.C459G	p.F153L	Benign
1235	chr18	44526641	44526641	A	G	exonic	SYT13	nonsynonymous SNV	XM_038563494.1	exon5	c.A953G	p.Q318R	Benign
1236	chr18	45807523	45807523	T	C	exonic	LOC119877259	nonsynonymous SNV	XM_038564486.1	exon29	c.A3751G	p.M1251V	Benign
1237	chr18	45809381	45809381	A	T	exonic	LOC119877259	nonsynonymous SNV	XM_038564486.1	exon25	c.T3385A	p.C1129S	Benign
1238	chr18	45876209	45876209	C	-	exonic	MUC2	frameshift deletion	XM_038563537.1	exon34	c.5740delC	p.T1916Hfs*5	Loss of function
1239	chr18	45882297	45882297	G	A	exonic	MUC2	nonsynonymous SNV	XM_038563537.1	exon48	c.G7625A	p.C2542Y	Benign
1240	chr18	45930371	45930371	A	T	exonic	MUC5AC	nonsynonymous SNV	XM_038563538.1	exon31	c.A4594T	p.T1532S	Benign
1241	chr18	45988711	45988711	C	T	exonic	MUC5B	nonsynonymous SNV	XM_038564487.1	exon37	c.C13766T	p.T4589I	Benign
1242	chr18	46883152	46883152	A	T	exonic	TSPAN32	nonsynonymous SNV	XM_038562492.1	exon4	c.A429T	p.R143S	Possibly damaging
1243	chr18	49525955	49525955	C	A	exonic	LOC119864252	nonsynonymous SNV	XM_038563661.1	exon11	c.G1660T	p.D554Y	Possibly damaging
1244	chr18	50362732	50362732	A	G	exonic	LOC611806	nonsynonymous SNV	XM_038564494.1	exon9	c.A1150G	p.R384G	Benign
1245	chr18	50385138	50385138	C	T	exonic	LOC611813	stopgain	XM_038563734.1	exon4	c.C238T	p.Q80X	Loss of function
1246	chr18	50387245	50387245	A	T	exonic	NDUFV1	nonsynonymous SNV	XM_038563732.1	exon6	c.T786A	p.F262L	Benign
1247	chr18	50531814	50531814	T	G	exonic	CORO1B	nonsynonymous SNV	XM_038563751.1	exon2	c.T92G	p.V31G	Benign
1248	chr18	50551309	50551309	C	G	exonic	CARNS1	nonsynonymous SNV	XM_038563753.1	exon5	c.G481C	p.A161P	Possibly damaging
1249	chr18	50642477	50642477	T	G	exonic	ANKRD13D	nonsynonymous SNV	XM_038563770.1	exon8	c.A577C	p.T193P	Possibly damaging
1250	chr18	50996585	50996585	G	T	exonic	PC	nonsynonymous SNV	XM_038563784.1	exon10	c.G1193T	p.R398L	Benign
1251	chr18	51223908	51223908	C	T	exonic	RBM14	nonsynonymous SNV	XM_038563799.1	exon2	c.G1666A	p.A556T	Benign
1252	chr18	51285745	51285745	C	A	exonic	CTSF	nonsynonymous SNV	XM_038563819.1	exon2	c.C271A	p.P91T	Probably damaging
1253	chr18	51292855	51292855	C	A	exonic	ACTN3	nonsynonymous SNV	XM_038563816.1	exon15	c.G2171T	p.G724V	Probably damaging
1254	chr18	51709256	51709256	G	T	exonic	SF3B2	nonsynonymous SNV	XM_038563858.1	exon13	c.C1415A	p.P472H	Benign
1255	chr18	51762364	51762364	A	G	exonic	CATSPER1	nonsynonymous SNV	XM_038563861.1	exon13	c.A2443G	p.K815E	Benign
1256	chr18	52002052	52002052	T	C	exonic	KAT5	nonsynonymous SNV	XM_038563909.1	exon11	c.A1271G	p.E424G	Benign
1257	chr18	52007503	52007503	G	T	exonic	KAT5	nonsynonymous SNV	XM_038563909.1	exon4	c.C457A	p.Q153K	Benign
1258	chr18	52062494	52062494	T	A	exonic	SIPA1	nonsynonymous SNV	XM_038563914.1	exon16	c.A3041T	p.N1014I	Probably damaging
1259	chr18	52063142	52063142	T	G	exonic	SIPA1	nonsynonymous SNV	XM_038563914.1	exon13	c.A2773C	p.T925P	Benign
1260	chr18	52297818	52297818	C	T	exonic	FRMD8	nonsynonymous SNV	XM_038563953.1	exon10	c.G1091A	p.G364E	Possibly damaging
1261	chr18	52817375	52817375	C	-	exonic	EHD1	frameshift deletion	XM_038564058.1	exon6	c.1615delC	p.P540Hfs*3	Loss of function
1262	chr18	52862614	52862614	C	A	exonic	MAP4K2	nonsynonymous SNV	XM_038564062.1	exon11	c.C730A	p.Q244K	Benign
1263	chr18	52888182	52888182	C	T	exonic	SF1	nonsynonymous SNV	XM_038564065.1	exon2	c.C466T	p.P156S	Benign
1264	chr18	53019692	53019692	A	-	exonic	NRXN2	frameshift deletion	XM_038564096.1	exon3	c.466delA	p.T156Pfs*4	Loss of function
1265	chr18	53054174	53054174	A	G	exonic	SLC22A12	nonsynonymous SNV	NM_001284473.1	exon4	c.T812C	p.L271P	Possibly damaging
1266	chr18	53286166	53286166	C	T	exonic	GPR137	nonsynonymous SNV	XM_038564124.1	exon4	c.G571A	p.A191T	Possibly damaging
1267	chr18	53286168	53286169	AG	-	exonic	GPR137	frameshift deletion	XM_038564124.1	exon4	c.568_569del	p.L190Cfs*64	Loss of function
1268	chr18	53689034	53689034	A	G	exonic	SPINDOC	stoploss	XM_038564179.1	exon6	c.T949C	p.X317Q	Loss of function
1269	chr18	53782358	53782358	T	C	exonic	RTN3	nonsynonymous SNV	NM_001375430.1	exon3	c.A764G	p.E255G	Benign
1270	chr18	54251209	54251209	T	C	exonic	SLC22A6	nonsynonymous SNV	XM_038564214.1	exon8	c.T1358C	p.I453T	Benign
1271	chr18	54381713	54381713	A	G	exonic	LOC119864278	nonsynonymous SNV	XM_038564226.1	exon1	c.A59G	p.E20G	Benign
1272	chr18	54579739	54579739	T	C	exonic	TUT1	nonsynonymous SNV	XM_038564286.1	exon9	c.T2279C	p.L760P	Possibly damaging
1273	chr18	55022704	55022704	C	G	exonic	LOC100855928	nonsynonymous SNV	XM_038564501.1	exon2	c.G245C	p.G82A	Possibly damaging
1274	chr18	55121431	55121431	A	G	exonic	RAB3IL1	nonsynonymous SNV	XM_038564310.1	exon5	c.A628G	p.T210A	Possibly damaging
1275	chr18	55340530	55340530	T	C	exonic	DAGLA	nonsynonymous SNV	XM_038564362.1	exon19	c.A2363G	p.E788G	Probably damaging
1276	chr18	55340560	55340560	C	A	exonic	DAGLA	nonsynonymous SNV	XM_038564362.1	exon19	c.G2333T	p.R778L	Benign
1277	chr18	55361303	55361303	G	T	exonic	DAGLA	nonsynonymous SNV	XM_038564358.1	exon3	c.C278A	p.S93Y	Benign
1278	chr18	55712488	55712488	A	T	exonic	VWCE	nonsynonymous SNV	XM_038564410.1	exon2	c.A151T	p.S51C	Benign
1279	chr18	55906841	55906841	G	T	exonic	CD6	nonsynonymous SNV	XM_038564427.1	exon10	c.C1748A	p.P583H	Probably damaging
1280	chr18	56000334	56000335	AT	TC	exonic	PRPF19	nonframeshift substitution	XM_038564433.1	exon2	c.80_81delinsTC	p.N27I	Loss of function
1281	chr19	4299021	4299021	G	-	exonic	ELF2	frameshift deletion	XM_038564615.1	exon3	c.184delG	p.V62Sfs*15	Loss of function
1282	chr19	5709635	5709635	G	T	exonic	PCDH18	nonsynonymous SNV	XM_038565225.1	exon4	c.G2827T	p.G943W	Possibly damaging
1283	chr19	13859579	13859579	A	G	exonic	PLK4	nonsynonymous SNV	XM_038564698.1	exon8	c.T1826C	p.F609S	Possibly damaging
1284	chr19	16136154	16136154	T	A	exonic	FAT4	stopgain	XM_038564709.1	exon1	c.A2746T	p.K916X	Loss of function
1285	chr19	18468123	18468123	G	A	exonic	IL21	nonsynonymous SNV	NM_001003347.1	exon3	c.G235A	p.A79T	Benign
1286	chr19	18732523	18732523	T	C	exonic	KIAA1109	nonsynonymous SNV	XM_038564744.1	exon52	c.A8821G	p.I2941V	Possibly damaging
1287	chr19	23789032	23789032	A	G	exonic	UGGT1	nonsynonymous SNV	XM_038564809.1	exon35	c.T3877C	p.W1293R	Benign
1288	chr19	23872842	23872842	A	C	exonic	UGGT1	nonsynonymous SNV	XM_038564808.1	exon6	c.T512G	p.V171G	Benign
1289	chr19	23988426	23988426	A	G	exonic	SAP130	nonsynonymous SNV	XM_038564818.1	exon11	c.A1442G	p.Q481R	Benign
1290	chr19	24097073	24097073	G	A	exonic	AMMECR1L	nonsynonymous SNV	XM_038564820.1	exon6	c.G706A	p.E236K	Benign
1291	chr19	24392065	24392065	C	A	exonic	MYO7B	nonsynonymous SNV	XM_038564836.1	exon7	c.G709T	p.G237W	Benign
1292	chr19	35196934	35196934	T	C	exonic	DPP10	nonsynonymous SNV	XM_038564992.1	exon4	c.A304G	p.S102G	Benign
1293	chr19	39436409	39436409	T	A	exonic	RAB3GAP1	nonsynonymous SNV	XM_038565072.1	exon22	c.T2495A	p.V832D	Benign
1294	chr19	39492785	39492785	C	T	exonic	ZRANB3	nonsynonymous SNV	XM_038565066.1	exon14	c.G2072A	p.R691Q	Possibly damaging
1295	chr19	41254290	41254290	T	C	exonic	THSD7B	nonsynonymous SNV	XM_038565098.1	exon3	c.T1145C	p.L382P	Possibly damaging
1296	chr19	51874492	51874493	AT	GC	exonic	MBD5	nonframeshift substitution	XM_038565145.1	exon9	c.4247_4248delinsGC	p.N1416S	Loss of function
1297	chr19	53546824	53546824	T	A	exonic	RND3	nonsynonymous SNV	XM_038565189.1	exon5	c.A710T	p.K237I	Possibly damaging
1298	chr19	54510485	54510485	C	A	exonic	NEB	nonsynonymous SNV	XM_038565199.1	exon141	c.G19820T	p.S6607I	Possibly damaging
1299	chr19	54581952	54581952	T	C	exonic	NEB	nonsynonymous SNV	XM_038565199.1	exon75	c.A11014G	p.K3672E	Possibly damaging
1300	chr19	54581997	54581997	C	T	exonic	NEB	nonsynonymous SNV	XM_038565199.1	exon75	c.G10969A	p.E3657K	Possibly damaging
1301	chr20	54632	54632	T	C	exonic	ZNF35	nonsynonymous SNV	XM_038565402.1	exon3	c.A1391G	p.H464R	Benign
1302	chr20	1195801	1195801	T	A	exonic	PLXNA1	nonsynonymous SNV	XM_038565449.1	exon17	c.T3311A	p.V1104E	Probably damaging
1303	chr20	2061424	2061424	T	A	exonic	KBTBD12	nonsynonymous SNV	XM_038565465.1	exon7	c.T1829A	p.I610N	Benign
1304	chr20	2106439	2106439	T	A	exonic	SEC61A1	nonsynonymous SNV	NM_001003315.1	exon7	c.T572A	p.I191N	Benign
1305	chr20	2797276	2797276	C	A	exonic	RAB7A	nonsynonymous SNV	NM_001003316.1	exon3	c.C278A	p.P93H	Possibly damaging
1306	chr20	3184230	3184230	T	C	exonic	CFAP92	nonsynonymous SNV	XM_038565508.1	exon14	c.T2924C	p.I975T	Benign
1307	chr20	3836694	3836694	A	G	exonic	HDAC11	nonsynonymous SNV	XM_038565524.1	exon3	c.A193G	p.M65V	Benign
1308	chr20	4702594	4702594	T	C	exonic	GRIP2	nonsynonymous SNV	XM_038565546.1	exon19	c.A2330G	p.Q777R	Benign
1309	chr20	6044694	6044694	G	-	exonic	RAF1	frameshift deletion	XM_038565610.1	exon14	c.1447delG	p.Y484Tfs*17	Loss of function
1310	chr20	6258818	6258818	A	G	exonic	PPARG	nonsynonymous SNV	NM_001024632.2	exon2	c.T209C	p.F70S	Possibly damaging
1311	chr20	8526198	8526198	C	A	exonic	TADA3	nonsynonymous SNV	XM_038565723.1	exon2	c.C352A	p.P118T	Probably damaging
1312	chr20	8862570	8862570	T	A	exonic	THUMPD3	stopgain	NM_001252173.1	exon4	c.A430T	p.K144X	Loss of function
1313	chr20	9191863	9191863	A	G	exonic	SRGAP3	nonsynonymous SNV	XM_038565769.1	exon16	c.A1904G	p.D635G	Probably damaging
1314	chr20	9549216	9549216	A	G	exonic	SSUH2	nonsynonymous SNV	XM_038565267.1	exon12	c.A991G	p.T331A	Benign
1315	chr20	10873065	10873065	G	A	exonic	GRM7	nonsynonymous SNV	XM_038565780.1	exon2	c.C568T	p.R190W	Benign
1316	chr20	12720358	12720358	G	-	exonic	BHLHE40	frameshift deletion	XM_038565786.1	exon5	c.474delC	p.K159Sfs*8	Loss of function
1317	chr20	12925812	12925812	T	A	exonic	ITPR1	nonsynonymous SNV	XM_038565799.1	exon39	c.A5041T	p.R1681W	Benign
1318	chr20	13023958	13023958	G	C	exonic	ITPR1	nonsynonymous SNV	XM_038565787.1	exon5	c.C216G	p.F72L	Benign
1319	chr20	21064837	21064837	A	-	exonic	FOXP1	frameshift deletion	XM_038565865.1	exon3	c.367delA	p.K124Nfs*75	Loss of function
1320	chr20	27398816	27398816	T	C	exonic	PSMD6	nonsynonymous SNV	XM_038565261.1	exon6	c.T1165C	p.F389L	Benign
1321	chr20	33178540	33178540	C	A	exonic	DNAH12	nonsynonymous SNV	XM_038566103.1	exon9	c.C1093A	p.Q365K	Benign
1322	chr20	33356588	33356588	T	A	exonic	DNAH12	nonsynonymous SNV	XM_038566103.1	exon72	c.T11474A	p.M3825K	Benign
1323	chr20	33932722	33932722	C	T	exonic	TASOR	nonsynonymous SNV	XM_038566120.1	exon10	c.C1196T	p.T399I	Benign
1324	chr20	35522998	35522998	G	T	exonic	LRTM1	stopgain	XM_038566137.1	exon3	c.G967T	p.G323X	Loss of function
1325	chr20	36948782	36948782	T	C	exonic	DCP1A	nonsynonymous SNV	XM_038566168.1	exon9	c.T1643C	p.V548A	Possibly damaging
1326	chr20	37428050	37428050	T	A	exonic	ITIH3	nonsynonymous SNV	XM_038566177.1	exon12	c.A1499T	p.E500V	Benign
1327	chr20	37646260	37646260	C	-	exonic	NT5DC2	frameshift deletion	XM_038566234.1	exon3	c.461delC	p.I155Sfs*13	Loss of function
1328	chr20	37735718	37735718	A	T	exonic	SEMA3G	nonsynonymous SNV	XM_038566243.1	exon13	c.A1474T	p.T492S	Probably damaging
1329	chr20	37775319	37775319	C	A	exonic	DNAH1	nonsynonymous SNV	XM_038566258.1	exon73	c.G11725T	p.V3909L	Benign
1330	chr20	37871194	37871194	G	A	exonic	GLYCTK	nonsynonymous SNV	XM_038566249.1	exon5	c.C857T	p.T286M	Benign
1331	chr20	38004531	38004531	G	A	exonic	POC1A	nonsynonymous SNV	XM_038566262.1	exon4	c.G299A	p.R100H	Benign
1332	chr20	38089443	38089443	C	T	exonic	DUSP7	nonsynonymous SNV	XM_038566272.1	exon3	c.C1180T	p.H394Y	Benign
1333	chr20	38176627	38176627	T	C	exonic	PARP3	nonsynonymous SNV	XM_038566284.1	exon10	c.A1322G	p.E441G	Probably damaging
1334	chr20	38256291	38256291	C	A	exonic	IQCF3	nonsynonymous SNV	XM_038566293.1	exon2	c.G48T	p.E16D	Benign
1335	chr20	38330671	38330671	A	G	exonic	GRM2	nonsynonymous SNV	XM_038566296.1	exon2	c.T176C	p.I59T	Benign
1336	chr20	38559006	38559006	A	G	exonic	DCAF1	nonsynonymous SNV	XM_038566332.1	exon8	c.A1340G	p.K447R	Benign
1337	chr20	38573351	38573351	G	T	exonic	DCAF1	nonsynonymous SNV	XM_038566332.1	exon19	c.G3847T	p.D1283Y	Benign
1338	chr20	38588547	38588547	C	A	exonic	DCAF1	nonsynonymous SNV	XM_038566332.1	exon21	c.C4059A	p.N1353K	Benign
1339	chr20	38709950	38709950	T	A	exonic	DOCK3	nonsynonymous SNV	XM_038566324.1	exon5	c.A289T	p.I97F	Benign
1340	chr20	39451938	39451938	C	G	exonic	NAA80	nonsynonymous SNV	XM_038565355.1	exon3	c.C1000G	p.P334A	Benign
1341	chr20	39553926	39553926	A	G	exonic	SEMA3F	nonsynonymous SNV	XM_038566389.1	exon5	c.T365C	p.I122T	Probably damaging
1342	chr20	39991355	39991355	A	T	exonic	MST1	nonsynonymous SNV	XM_038566426.1	exon4	c.A451T	p.R151W	Possibly damaging
1343	chr20	40219455	40219455	A	G	exonic	NICN1	nonsynonymous SNV	NM_001033995.1	exon2	c.A191G	p.Q64R	Benign
1344	chr20	40447549	40447549	C	A	exonic	LAMB2	nonsynonymous SNV	XM_038566464.1	exon1	c.C32A	p.A11D	Benign
1345	chr20	40546411	40546411	C	A	exonic	IMPDH2	stopgain	XM_038566500.1	exon10	c.C1071A	p.C357X	Loss of function
1346	chr20	41033441	41033441	G	T	exonic	TREX1	nonsynonymous SNV	XM_038566544.1	exon2	c.C680A	p.P227H	Benign
1347	chr20	41083113	41083113	A	G	exonic	PLXNB1	nonsynonymous SNV	XM_038566551.1	exon21	c.A4289G	p.K1430R	Benign
1348	chr20	41148334	41148334	G	C	exonic	LOC119877325	nonsynonymous SNV	XM_038566572.1	exon1	c.C469G	p.R157G	Possibly damaging
1349	chr20	41763027	41763027	C	-	exonic	CSPG5	frameshift deletion	XM_038566606.1	exon5	c.1503delC	p.Q502Rfs*8	Loss of function
1350	chr20	43149437	43149437	C	T	exonic	SACM1L	nonsynonymous SNV	XM_038566677.1	exon14	c.G1214A	p.R405H	Benign
1351	chr20	43676162	43676162	A	G	exonic	CDCP1	nonsynonymous SNV	XM_038566690.1	exon3	c.A605G	p.H202R	Possibly damaging
1352	chr20	43691919	43691919	G	T	exonic	CDCP1	nonsynonymous SNV	XM_038566690.1	exon7	c.G1872T	p.E624D	Possibly damaging
1353	chr20	43946324	43946324	A	G	exonic	KIAA1143	nonsynonymous SNV	XM_038566701.1	exon3	c.A368G	p.D123G	Benign
1354	chr20	43950464	43950464	T	C	exonic	ZNF501	nonsynonymous SNV	XM_038566708.1	exon2	c.A47G	p.N16S	Possibly damaging
1355	chr20	43963493	43963493	G	-	exonic	ZNF502	frameshift deletion	XM_038566705.1	exon2	c.292delC	p.Q98Kfs*11	Loss of function
1356	chr20	44159571	44159571	A	T	exonic	GATAD2A	nonsynonymous SNV	XM_038566731.1	exon8	c.T931A	p.S311T	Probably damaging
1357	chr20	44289478	44289478	C	A	exonic	MAU2	nonsynonymous SNV	XM_038566741.1	exon7	c.G635T	p.G212V	Benign
1358	chr20	44331348	44331348	A	T	exonic	SUGP1	nonsynonymous SNV	XM_038566740.1	exon11	c.A1538T	p.K513M	Benign
1359	chr20	45444439	45444439	T	C	exonic	RPL18A	nonsynonymous SNV	XM_038566876.1	exon5	c.A491G	p.K164R	Benign
1360	chr20	45465973	45465973	A	G	exonic	JAK3	nonsynonymous SNV	XM_038566879.1	exon8	c.A929G	p.K310R	Benign
1361	chr20	45604533	45604533	C	A	exonic	UNC13A	nonsynonymous SNV	XM_038566892.1	exon7	c.C526A	p.Q176K	Benign
1362	chr20	45721925	45721925	G	A	exonic	SLC27A1	nonsynonymous SNV	XM_038566903.1	exon12	c.C1670T	p.A557V	Benign
1363	chr20	45934107	45934107	C	T	exonic	MYO9B	nonsynonymous SNV	XM_038566931.1	exon23	c.G3145A	p.V1049I	Benign
1364	chr20	46679443	46679443	T	A	exonic	AP1M1	nonsynonymous SNV	XM_038566983.1	exon9	c.A1033T	p.I345F	Benign
1365	chr20	47434045	47434045	A	T	exonic	ILVBL	nonsynonymous SNV	XM_038567024.1	exon9	c.A1106T	p.K369M	Possibly damaging
1366	chr20	47840174	47840174	T	-	exonic	OR7C1	frameshift deletion	XM_038565371.1	exon1	c.304delT	p.F104Sfs*12	Loss of function
1367	chr20	47906859	47906859	A	T	exonic	OR7A74	stopgain	NM_001013422.1	exon1	c.T759A	p.C253X	Loss of function
1368	chr20	48949357	48949357	G	T	exonic	CC2D1A	nonsynonymous SNV	XM_038567071.1	exon24	c.C2467A	p.P823T	Possibly damaging
1369	chr20	49702629	49702629	G	T	exonic	MAST1	nonsynonymous SNV	XM_038567132.1	exon22	c.C2821A	p.P941T	Benign
1370	chr20	50230168	50230168	A	G	exonic	CNN1	nonsynonymous SNV	XM_038567193.1	exon5	c.T490C	p.Y164H	Benign
1371	chr20	50299161	50299161	G	A	exonic	ELAVL3	nonsynonymous SNV	XM_038567204.1	exon7	c.G811A	p.A271T	Possibly damaging
1372	chr20	50356378	50356378	T	A	exonic	PLPPR2	nonsynonymous SNV	XM_038567218.1	exon10	c.A1157T	p.H386L	Benign
1373	chr20	50377494	50377494	C	A	exonic	RAB3D	nonsynonymous SNV	XM_038567241.1	exon3	c.C263A	p.T88N	Benign
1374	chr20	50444510	50444510	T	C	exonic	DOCK6	nonsynonymous SNV	XM_038567244.1	exon17	c.T1858C	p.F620L	Benign
1375	chr20	50466783	50466783	G	T	exonic	DOCK6	nonsynonymous SNV	XM_038567246.1	exon48	c.G6076T	p.A2026S	Benign
1376	chr20	51008243	51008243	G	C	exonic	CDKN2D	nonsynonymous SNV	XM_038565323.1	exon2	c.G304C	p.A102P	Benign
1377	chr20	51443819	51443819	A	G	exonic	COL5A3	nonsynonymous SNV	XM_038567362.1	exon3	c.A152G	p.D51G	Benign
1378	chr20	51468014	51468014	T	C	exonic	COL5A3	nonsynonymous SNV	XM_038567361.1	exon58	c.T4426C	p.F1476L	Benign
1379	chr20	51547431	51547431	G	T	exonic	OLFM2	nonsynonymous SNV	XM_038567364.1	exon6	c.G994T	p.G332C	Possibly damaging
1380	chr20	51905726	51905726	T	C	exonic	ZNF317	nonsynonymous SNV	XM_038567387.1	exon7	c.A808G	p.S270G	Benign
1381	chr20	52213496	52213496	C	-	exonic	MUC16	frameshift deletion	XM_038565385.1	exon9	c.22892delC	p.N7633Ifs*12	Loss of function
1382	chr20	52271188	52271188	G	T	exonic	MUC16	nonsynonymous SNV	XM_038565385.1	exon61	c.G28731T	p.Q9577H	Benign
1383	chr20	52793607	52793607	C	T	exonic	CAMSAP3	nonsynonymous SNV	XM_038567444.1	exon9	c.C1124T	p.P375L	Benign
1384	chr20	53294771	53294771	A	C	exonic	CD320	nonsynonymous SNV	XM_038567494.1	exon3	c.T335G	p.V112G	Benign
1385	chr20	53420692	53420693	TA	CT	exonic	HNRNPM	nonframeshift substitution	XM_038567513.1	exon4	c.191_192delinsCT	p.L64P	Loss of function
1386	chr20	53805859	53805859	T	A	exonic	ADGRE1	nonsynonymous SNV	NM_001038668.1	exon26	c.A3431T	p.E1144V	Benign
1387	chr20	53818261	53818261	A	G	exonic	ADGRE1	nonsynonymous SNV	NM_001038668.1	exon19	c.T2312C	p.F771S	Benign
1388	chr20	54150422	54150422	T	C	exonic	KHSRP	nonsynonymous SNV	XM_038567551.1	exon10	c.T905C	p.V302A	Benign
1389	chr20	54693122	54693122	T	A	exonic	CATSPERD	nonsynonymous SNV	XM_038567627.1	exon6	c.A455T	p.H152L	Possibly damaging
1390	chr20	55125031	55125031	T	C	exonic	KDM4B	nonsynonymous SNV	XM_038567694.1	exon12	c.A1421G	p.D474G	Benign
1391	chr20	55264983	55264983	A	G	exonic	UHRF1	nonsynonymous SNV	XM_038567697.1	exon8	c.T1184C	p.V395A	Benign
1392	chr20	55435089	55435089	C	A	exonic	DPP9	nonsynonymous SNV	XM_038567710.1	exon2	c.C22A	p.R8S	Benign
1393	chr20	55638247	55638247	C	T	exonic	UBXN6	nonsynonymous SNV	XM_038567731.1	exon2	c.C107T	p.P36L	Benign
1394	chr20	55799956	55799956	A	T	exonic	ANKRD24	nonsynonymous SNV	XM_038567750.1	exon7	c.T814A	p.S272T	Benign
1395	chr20	55825475	55825475	G	C	exonic	CREB3L3	nonsynonymous SNV	XM_038567770.1	exon9	c.C946G	p.L316V	Probably damaging
1396	chr20	55825694	55825694	T	C	exonic	CREB3L3	nonsynonymous SNV	XM_038567770.1	exon8	c.A899G	p.Q300R	Possibly damaging
1397	chr20	55878361	55878361	C	A	exonic	MAP2K2	nonsynonymous SNV	NM_001048136.2	exon7	c.C739A	p.Q247K	Probably damaging
1398	chr20	56836846	56836846	T	C	exonic	LOC111091403	nonsynonymous SNV	XM_038567876.1	exon4	c.A778G	p.T260A	Benign
1399	chr20	56858172	56858172	T	C	exonic	ZNF554	nonsynonymous SNV	XM_038567875.1	exon6	c.A548G	p.E183G	Benign
1400	chr20	58261526	58261526	G	T	exonic	MED16	stopgain	XM_038568044.1	exon14	c.G2344T	p.E782X	Loss of function
1401	chr20	58292218	58292218	C	A	exonic	PTBP1	nonsynonymous SNV	XM_038568050.1	exon4	c.G248T	p.G83V	Possibly damaging
1402	chr21	5241355	5241355	A	G	exonic	MAML2	nonsynonymous SNV	XM_038568228.1	exon4	c.A2269G	p.T757A	Probably damaging
1403	chr21	6198518	6198518	C	A	exonic	AMOTL1	nonsynonymous SNV	XM_038568286.1	exon11	c.G2432T	p.S811I	Benign
1404	chr21	6251450	6251450	C	A	exonic	AMOTL1	stopgain	XM_038568286.1	exon3	c.G451T	p.G151X	Loss of function
1405	chr21	6835084	6835084	T	G	exonic	HEPHL1	nonsynonymous SNV	XM_038568301.1	exon13	c.A2303C	p.D768A	Benign
1406	chr21	7359248	7359248	C	T	exonic	DEUP1	nonsynonymous SNV	XM_038568324.1	exon11	c.G1240A	p.V414I	Benign
1407	chr21	7873876	7873876	T	G	exonic	FAT3	nonsynonymous SNV	XM_038568332.1	exon10	c.A7787C	p.N2596T	Benign
1408	chr21	7876771	7876771	A	G	exonic	FAT3	nonsynonymous SNV	XM_038568332.1	exon10	c.T4892C	p.M1631T	Benign
1409	chr21	13594990	13594990	T	A	exonic	PICALM	nonsynonymous SNV	XM_038568381.1	exon12	c.T1178A	p.L393Q	Benign
1410	chr21	16132800	16132800	C	T	exonic	PCF11	nonsynonymous SNV	XM_038568461.1	exon5	c.G1520A	p.R507K	Possibly damaging
1411	chr21	20338676	20338676	T	C	exonic	TENM4	nonsynonymous SNV	XM_038568485.1	exon32	c.T6947C	p.M2316T	Benign
1412	chr21	21756017	21756017	C	T	exonic	CAPN5	nonsynonymous SNV	XM_038568535.1	exon4	c.G403A	p.V135I	Benign
1413	chr21	23296938	23296938	C	A	exonic	RPS3	stopgain	NM_001313777.1	exon6	c.G673T	p.E225X	Loss of function
1414	chr21	23299911	23299911	G	A	exonic	RPS3	nonsynonymous SNV	NM_001313777.1	exon4	c.C275T	p.A92V	Benign
1415	chr21	25112433	25112433	T	C	exonic	P2RY2	nonsynonymous SNV	XM_038568730.1	exon2	c.A119G	p.Y40C	Benign
1416	chr21	26026387	26026387	T	C	exonic	INPPL1	nonsynonymous SNV	XM_038568762.1	exon11	c.A1306G	p.S436G	Probably damaging
1417	chr21	26069382	26069382	C	T	exonic	LOC609621	nonsynonymous SNV	XM_038568793.1	exon6	c.G595A	p.A199T	Benign
1418	chr21	26191826	26191826	T	A	exonic	NUMA1	nonsynonymous SNV	XM_038568775.1	exon21	c.T5698A	p.C1900S	Possibly damaging
1419	chr21	26290203	26290203	T	C	exonic	XNDC1	nonsynonymous SNV	NM_001374471.1	exon4	c.T209C	p.L70P	Benign
1420	chr21	26309966	26309966	G	T	exonic	TRPC2	stopgain	NM_001374470.1	exon5	c.G1198T	p.E400X	Loss of function
1421	chr21	26402532	26402532	T	A	exonic	NUP98	nonsynonymous SNV	XM_038568777.1	exon18	c.A2333T	p.E778V	Probably damaging
1422	chr21	26906346	26906346	G	-	exonic	TRIM21	frameshift deletion	XM_038568836.1	exon4	c.746delC	p.S249Yfs*3	Loss of function
1423	chr21	27117317	27117317	G	T	exonic	TRIM68	nonsynonymous SNV	XM_038568837.1	exon4	c.C583A	p.L195I	Benign
1424	chr21	27120003	27120003	A	G	exonic	TRIM68	nonsynonymous SNV	XM_038568837.1	exon2	c.T314C	p.L105P	Benign
1425	chr21	27228531	27228531	G	T	exonic	OR51F23	nonsynonymous SNV	NM_001388692.1	exon1	c.C840A	p.N280K	Benign
1426	chr21	27901854	27901854	C	T	exonic	OR52E2	stopgain	NM_001389031.1	exon1	c.G84A	p.W28X	Loss of function
1427	chr21	27989788	27989788	A	-	exonic	OR52S2	frameshift deletion	NM_001389045.1	exon1	c.696delT	p.F232Lfs*13	Loss of function
1428	chr21	28225425	28225425	G	A	exonic	OR51AA2	nonsynonymous SNV	XM_038569357.1	exon1	c.C872T	p.P291L	Possibly damaging
1429	chr21	28534995	28534995	C	A	exonic	OR51A1	nonsynonymous SNV	XM_038569360.1	exon1	c.G457T	p.V153F	Benign
1430	chr21	28887981	28887981	G	A	exonic	OR52H1B	nonsynonymous SNV	NM_001388981.1	exon1	c.G302A	p.G101E	Benign
1431	chr21	29046542	29046542	C	A	exonic	OR52H4	nonsynonymous SNV	NM_001388707.1	exon1	c.G886T	p.G296C	Benign
1432	chr21	29046815	29046815	C	G	exonic	OR52H4	nonsynonymous SNV	NM_001388707.1	exon1	c.G613C	p.V205L	Benign
1433	chr21	29127490	29127490	C	A	exonic	TRIM34	nonsynonymous SNV	NM_001205191.1	exon8	c.C1451A	p.P484Q	Benign
1434	chr21	29199174	29199174	A	-	exonic	OR52H7	frameshift deletion	NM_001388709.1	exon1	c.498delA	p.K167Rfs*19	Loss of function
1435	chr21	29213908	29213908	T	A	exonic	OR52D3	nonsynonymous SNV	NM_001389005.1	exon1	c.T792A	p.F264L	Benign
1436	chr21	29371882	29371882	T	A	exonic	OR52N4G	nonsynonymous SNV	XM_038568116.1	exon1	c.T253A	p.C85S	Benign
1437	chr21	29564781	29564781	C	T	exonic	OR52E7	nonsynonymous SNV	NM_001388719.1	exon1	c.C172T	p.H58Y	Possibly damaging
1438	chr21	30044850	30044850	A	G	exonic	OR52W1	nonsynonymous SNV	NM_001388733.1	exon1	c.A733G	p.T245A	Benign
1439	chr21	30235020	30235020	T	G	exonic	APBB1	nonsynonymous SNV	XM_038568892.1	exon6	c.A1133C	p.N378T	Possibly damaging
1440	chr21	30376840	30376840	T	A	exonic	DNHD1	nonsynonymous SNV	XM_038568901.1	exon26	c.T8504A	p.V2835E	Benign
1441	chr21	30658854	30658854	C	A	exonic	OR2D3G	nonsynonymous SNV	NM_001388737.1	exon1	c.G646T	p.V216F	Benign
1442	chr21	30839274	30839274	C	G	exonic	LOC119864895	nonsynonymous SNV	XM_038568182.1	exon1	c.C155G	p.A52G	Possibly damaging
1443	chr21	30999855	30999855	A	T	exonic	OR2D3	nonsynonymous SNV	NM_001017517.1	exon1	c.A400T	p.S134C	Benign
1444	chr21	31757026	31757026	G	-	exonic	OLFML1	frameshift deletion	XM_038568932.1	exon3	c.593delG	p.S198Tfs*9	Loss of function
1445	chr21	31757029	31757030	CC	-	exonic	OLFML1	frameshift deletion	XM_038568932.1	exon3	c.596_597del	p.T199Kfs*40	Loss of function
1446	chr21	31901520	31901520	C	A	exonic	PPFIBP2	nonsynonymous SNV	XM_038568946.1	exon20	c.C1771A	p.L591I	Benign
1447	chr21	32746069	32746069	G	T	exonic	DENND2B	nonsynonymous SNV	XM_038568989.1	exon3	c.C1154A	p.P385H	Benign
1448	chr21	33335259	33335259	T	C	exonic	IPO7	nonsynonymous SNV	XM_038569015.1	exon15	c.T1613C	p.F538S	Benign
1449	chr21	34156169	34156169	A	G	exonic	LOC106560154	nonsynonymous SNV	XM_038569037.1	exon2	c.A46G	p.K16E	Benign
1450	chr21	39504243	39504243	C	A	exonic	SOX6	nonsynonymous SNV	XM_038569126.1	exon9	c.G1153T	p.G385C	Benign
1451	chr21	40694808	40694808	A	T	exonic	ABCC8	nonsynonymous SNV	XM_038569178.1	exon3	c.T341A	p.F114Y	Benign
1452	chr21	40841802	40841802	C	A	exonic	OTOG	nonsynonymous SNV	XM_038568125.1	exon41	c.C6883A	p.R2295S	Benign
1453	chr21	41514027	41514027	C	A	exonic	LDHA	nonsynonymous SNV	XM_038569203.1	exon1	c.C11A	p.S4Y	Benign
1454	chr21	41877486	41877486	G	T	exonic	MRGPRX2	nonsynonymous SNV	XM_038568191.1	exon4	c.C337A	p.P113T	Benign
1455	chr21	42697652	42697652	C	A	exonic	NAV2	nonsynonymous SNV	XM_038569253.1	exon5	c.C1335A	p.S445R	Benign
1456	chr21	42891733	42891733	G	T	exonic	DBX1	nonsynonymous SNV	XM_038568192.1	exon2	c.C418A	p.P140T	Possibly damaging
1457	chr21	44735088	44735088	G	A	exonic	SLC17A6	nonsynonymous SNV	NM_001168414.1	exon11	c.G1399A	p.A467T	Possibly damaging
1458	chr21	51058392	51058392	T	-	exonic	KCNA4	frameshift deletion	XM_038569300.1	exon1	c.911delA	p.K304Sfs*28	Loss of function
1459	chr21	51397813	51397813	T	A	exonic	MS4A2	nonsynonymous SNV	NM_001003172.2	exon6	c.T587A	p.V196E	Benign
1460	chr22	1846031	1846031	T	C	exonic	TRIM13	nonsynonymous SNV	XM_038569422.1	exon3	c.A518G	p.Q173R	Benign
1461	chr22	2045708	2045708	A	G	exonic	KPNA3	nonsynonymous SNV	XM_038569436.1	exon3	c.A140G	p.K47R	Benign
1462	chr22	3007676	3007676	T	A	exonic	RCBTB2	stopgain	XM_038569512.1	exon4	c.T347A	p.L116X	Loss of function
1463	chr22	7920946	7920946	C	A	exonic	EPSTI1	nonsynonymous SNV	XM_038569630.1	exon9	c.C722A	p.A241E	Possibly damaging
1464	chr22	8229656	8229656	T	C	exonic	TNFSF11	nonsynonymous SNV	XM_038569367.1	exon2	c.A308G	p.E103G	Probably damaging
1465	chr22	8460932	8460932	T	C	exonic	AKAP11	nonsynonymous SNV	XM_038569636.1	exon7	c.A4091G	p.E1364G	Possibly damaging
1466	chr22	22309093	22309093	C	T	exonic	PCDH9	nonsynonymous SNV	XM_038569711.1	exon2	c.G2510A	p.R837H	Benign
1467	chr22	24424104	24424104	A	T	exonic	KLHL1	nonsynonymous SNV	XM_038569718.1	exon5	c.T1163A	p.M388K	Benign
1468	chr22	30617795	30617795	T	C	exonic	LOC111091657	nonsynonymous SNV	XM_038569789.1	exon4	c.A637G	p.S213G	Benign
1469	chr22	32087597	32087597	G	C	exonic	POU4F1	nonsynonymous SNV	XM_038569375.1	exon2	c.C169G	p.R57G	Benign
1470	chr22	39510061	39510061	C	T	exonic	SLITRK5	nonsynonymous SNV	XM_038569863.1	exon2	c.C544T	p.L182F	Probably damaging
1471	chr22	49544133	49544133	T	C	exonic	UBAC2	nonsynonymous SNV	XM_038569945.1	exon7	c.T662C	p.I221T	Benign
1472	chr22	50648201	50648201	G	C	exonic	TMTC4	nonsynonymous SNV	XM_038569982.1	exon17	c.C2119G	p.L707V	Benign
1473	chr22	50994030	50994030	C	T	exonic	NALCN	nonsynonymous SNV	XM_038569986.1	exon41	c.G4711A	p.V1571M	Possibly damaging
1474	chr22	51434541	51434541	A	T	exonic	ITGBL1	nonsynonymous SNV	XM_038569987.1	exon7	c.A967T	p.S323C	Possibly damaging
1475	chr22	52394051	52394051	G	A	exonic	CCDC168	nonsynonymous SNV	XM_038569399.1	exon8	c.C9908T	p.S3303F	Probably damaging
1476	chr22	57863100	57863100	C	A	exonic	MYO16	nonsynonymous SNV	XM_038570035.1	exon30	c.C3675A	p.N1225K	Benign
1477	chr22	59432915	59432915	G	T	exonic	ARHGEF7	nonsynonymous SNV	XM_038570061.1	exon16	c.G1640T	p.W547L	Probably damaging
1478	chr22	59435778	59435778	C	A	exonic	ARHGEF7	nonsynonymous SNV	XM_038570061.1	exon17	c.C1831A	p.H611N	Possibly damaging
1479	chr22	60348632	60348632	T	C	exonic	TUBGCP3	nonsynonymous SNV	XM_038570077.1	exon15	c.A1751G	p.E584G	Benign
1480	chr22	60910839	60910839	T	C	exonic	DCUN1D2	nonsynonymous SNV	XM_038569401.1	exon6	c.A724G	p.M242V	Benign
1481	chr22	60985295	60985295	A	G	exonic	TMCO3	nonsynonymous SNV	XM_038570119.1	exon12	c.A1772G	p.K591R	Possibly damaging
1482	chr22	61059942	61059942	A	G	exonic	ATP4B	nonsynonymous SNV	XM_038570131.1	exon2	c.T134C	p.V45A	Possibly damaging
1483	chr22	61120691	61120691	C	A	exonic	TMEM255B	nonsynonymous SNV	XM_038570135.1	exon6	c.C565A	p.L189I	Benign
1484	chr23	1686087	1686087	G	A	exonic	ABHD12	nonsynonymous SNV	XM_038570228.1	exon3	c.C325T	p.P109S	Possibly damaging
1485	chr23	2000383	2000383	A	-	exonic	ZKSCAN7	frameshift deletion	XM_038570247.1	exon3	c.549delT	p.P184Lfs*99	Loss of function
1486	chr23	2907919	2907919	C	G	exonic	ANO10	nonsynonymous SNV	XM_038570265.1	exon8	c.C1221G	p.S407R	Benign
1487	chr23	3734962	3734962	A	T	exonic	FBXL2	stopgain	XM_038570319.1	exon3	c.T80A	p.L27X	Loss of function
1488	chr23	4219495	4219495	G	A	exonic	CNOT10	nonsynonymous SNV	XM_038570336.1	exon9	c.C887T	p.A296V	Benign
1489	chr23	6706939	6706939	T	A	exonic	STAC	nonsynonymous SNV	XM_038570367.1	exon3	c.T478A	p.C160S	Benign
1490	chr23	6869328	6869328	T	A	exonic	DCLK3	nonsynonymous SNV	XM_038571341.1	exon5	c.A1868T	p.H623L	Benign
1491	chr23	7026826	7026826	A	T	exonic	TRANK1	nonsynonymous SNV	XM_038570369.1	exon10	c.T1250A	p.I417N	Possibly damaging
1492	chr23	7137802	7137802	G	C	exonic	MLH1	nonsynonymous SNV	XM_038570370.1	exon6	c.G454C	p.V152L	Benign
1493	chr23	7426333	7426333	A	C	exonic	GOLGA4	nonsynonymous SNV	XM_038570407.1	exon13	c.A1439C	p.H480P	Benign
1494	chr23	8115128	8115128	C	G	exonic	DLEC1	nonsynonymous SNV	XM_038570437.1	exon17	c.C2137G	p.H713D	Benign
1495	chr23	8127904	8127904	T	C	exonic	ACAA1	nonsynonymous SNV	XM_038570445.1	exon8	c.A704G	p.D235G	Probably damaging
1496	chr23	8330898	8330898	A	T	exonic	SLC22A14	nonsynonymous SNV	XM_038570452.1	exon5	c.A1010T	p.Y337F	Possibly damaging
1497	chr23	8585569	8585569	C	A	exonic	SCN5A	nonsynonymous SNV	NM_001002994.1	exon3	c.G450T	p.Q150H	Benign
1498	chr23	9033108	9033108	C	A	exonic	TTC21A	stopgain	XM_038570479.1	exon13	c.C1557A	p.C519X	Loss of function
1499	chr23	12011621	12011621	A	T	exonic	NKTR	nonsynonymous SNV	XM_038570572.1	exon8	c.A2995T	p.S999C	Possibly damaging
1500	chr23	12199346	12199346	T	G	exonic	ACKR2	nonsynonymous SNV	XM_038570596.1	exon2	c.T1056G	p.S352R	Benign
1501	chr23	17033762	17033762	A	T	exonic	SLC4A7	nonsynonymous SNV	XM_038570656.1	exon7	c.A1004T	p.Q335L	Possibly damaging
1502	chr23	17050041	17050041	A	-	exonic	SLC4A7	frameshift deletion	XM_038570661.1	exon12	c.1420delA	p.R475Gfs*7	Loss of function
1503	chr23	23715480	23715480	T	A	exonic	KAT2B	nonsynonymous SNV	XM_038570735.1	exon7	c.A940T	p.T314S	Benign
1504	chr23	25166413	25166413	A	T	exonic	SATB1	nonsynonymous SNV	XM_038570740.1	exon8	c.A1316T	p.E439V	Benign
1505	chr23	26203001	26203001	G	T	exonic	TBC1D5	stopgain	XM_038570753.1	exon17	c.G1291T	p.G431X	Loss of function
1506	chr23	27970549	27970549	A	T	exonic	LOC610614	nonsynonymous SNV	XM_038570811.1	exon8	c.A3180T	p.E1060D	Probably damaging
1507	chr23	28043505	28043505	G	A	exonic	LOC610614	nonsynonymous SNV	XM_038570811.1	exon38	c.G7028A	p.R2343Q	Benign
1508	chr23	29091734	29091734	C	A	exonic	MRPL3	nonsynonymous SNV	XM_038570847.1	exon7	c.G657T	p.M219I	Possibly damaging
1509	chr23	29966171	29966171	A	T	exonic	DNAJC13	stopgain	XM_038570861.1	exon19	c.A2014T	p.K672X	Loss of function
1510	chr23	31488759	31488759	C	A	exonic	RYK	nonsynonymous SNV	XM_038570927.1	exon14	c.G1630T	p.G544C	Probably damaging
1511	chr23	33155661	33155661	G	A	exonic	MSL2	nonsynonymous SNV	XM_038570959.1	exon2	c.C1021T	p.L341F	Benign
1512	chr23	33403408	33403408	C	G	exonic	STAG1	nonsynonymous SNV	XM_038570961.1	exon15	c.G1506C	p.M502I	Benign
1513	chr23	33813680	33813680	T	A	exonic	SLC35G2	nonsynonymous SNV	XM_038570967.1	exon2	c.T503A	p.L168H	Benign
1514	chr23	34987476	34987476	A	T	exonic	ARMC8	nonsynonymous SNV	XM_038571002.1	exon4	c.A265T	p.S89C	Benign
1515	chr23	35353328	35353328	T	A	exonic	FAIM	nonsynonymous SNV	XM_038571025.1	exon3	c.T326A	p.F109Y	Benign
1516	chr23	36250120	36250120	G	-	exonic	NMNAT3	frameshift deletion	XM_038571048.1	exon3	c.299delC	p.P100Qfs*38	Loss of function
1517	chr23	44132570	44132570	A	G	exonic	AGTR1	nonsynonymous SNV	XM_038571159.1	exon3	c.A206G	p.N69S	Probably damaging
1518	chr23	44132800	44132800	A	G	exonic	AGTR1	nonsynonymous SNV	XM_038571159.1	exon3	c.A436G	p.K146E	Benign
1519	chr23	44466715	44466715	G	T	exonic	HPS3	nonsynonymous SNV	XM_038571180.1	exon2	c.G587T	p.G196V	Benign
1520	chr23	44490995	44490995	G	A	exonic	CP	nonsynonymous SNV	XM_038571175.1	exon19	c.C3224T	p.S1075L	Possibly damaging
1521	chr23	44496707	44496707	T	A	exonic	HPS3	nonsynonymous SNV	XM_038571184.1	exon14	c.T2401A	p.Y801N	Benign
1522	chr23	44511979	44511979	T	C	exonic	CP	nonsynonymous SNV	XM_038571175.1	exon12	c.A2101G	p.T701A	Possibly damaging
1523	chr23	44755069	44755069	G	T	exonic	TM4SF4	nonsynonymous SNV	XM_038571188.1	exon1	c.G61T	p.G21C	Benign
1524	chr23	44804427	44804427	G	A	exonic	WWTR1	nonsynonymous SNV	XM_038571189.1	exon5	c.C979T	p.P327S	Possibly damaging
1525	chr23	44991113	44991113	G	T	exonic	COMMD2	nonsynonymous SNV	XM_038571198.1	exon5	c.C506A	p.P169Q	Benign
1526	chr23	45210173	45210173	C	A	exonic	PFN2	nonsynonymous SNV	XM_038571199.1	exon2	c.G259T	p.D87Y	Probably damaging
1527	chr23	46328359	46328359	G	T	exonic	GPR171	nonsynonymous SNV	XM_038571231.1	exon1	c.C672A	p.N224K	Benign
1528	chr23	46328566	46328566	T	-	exonic	GPR171	frameshift deletion	XM_038571231.1	exon1	c.465delA	p.D156Tfs*8	Loss of function
1529	chr23	46473182	46473182	C	A	exonic	MED12L	nonsynonymous SNV	XM_038571219.1	exon18	c.C2585A	p.A862D	Possibly damaging
1530	chr23	46969857	46969857	G	A	exonic	SUCNR1	nonsynonymous SNV	XM_038570196.1	exon2	c.G259A	p.G87R	Possibly damaging
1531	chr24	3625395	3625395	G	-	exonic	CFAP61	frameshift deletion	XM_038571444.1	exon3	c.205delC	p.Q69Kfs*13	Loss of function
1532	chr24	5210517	5210517	T	C	exonic	ZNF133	nonsynonymous SNV	XM_038571514.1	exon4	c.A286G	p.T96A	Benign
1533	chr24	5779969	5779969	G	A	exonic	RRBP1	nonsynonymous SNV	XM_038571539.1	exon20	c.G3889A	p.E1297K	Benign
1534	chr24	9394160	9394160	A	T	exonic	ESF1	nonsynonymous SNV	XM_038571589.1	exon13	c.A2270T	p.D757V	Possibly damaging
1535	chr24	16368205	16368205	G	-	exonic	CHGB	frameshift deletion	XM_038571666.1	exon4	c.1259delC	p.P420Qfs*24	Loss of function
1536	chr24	16632134	16632134	G	-	exonic	GPCPD1	frameshift deletion	XM_038571675.1	exon12	c.1102delG	p.V368Cfs*12	Loss of function
1537	chr24	17299430	17299430	T	C	exonic	PRNP	nonsynonymous SNV	NM_001013423.1	exon1	c.A623G	p.K208R	Possibly damaging
1538	chr24	17967148	17967148	C	A	exonic	MAVS	nonsynonymous SNV	NM_001122609.1	exon6	c.G829T	p.G277W	Possibly damaging
1539	chr24	18023471	18023647	GAAGAGGAGGAAGAGAGCTCCTCTGAGGGGTTGGAGGCCGAGGACTGGGCCCAGGGGGTAGTGGAAGCCGGTGGCAGCTTTGGGGGCTACGGTGCCCAGGAGGAGGCCCAGTGCCCAACCCTCCATTTCCTGGAGGGTGAAGAGGACTCAGAGTCTGACAGTGAGGAAGAGGAGGAA	-	exonic	CENPB	nonframeshift deletion	XM_038571713.1	exon1	c.1402_1578del	p.E471_E529del	Loss of function
1540	chr24	18454310	18454310	T	A	exonic	C24H20orf194	nonsynonymous SNV	XM_038571737.1	exon22	c.T1785A	p.D595E	Benign
1541	chr24	18520031	18520031	C	G	exonic	SLC4A11	stopgain	XM_038571743.1	exon18	c.C2478G	p.Y826X	Loss of function
1542	chr24	18587904	18587904	A	G	exonic	FASTKD5	nonsynonymous SNV	XM_038571760.1	exon2	c.A1438G	p.K480E	Possibly damaging
1543	chr24	18612732	18612732	C	T	exonic	UBOX5	nonsynonymous SNV	XM_038571764.1	exon3	c.C734T	p.A245V	Benign
1544	chr24	18879491	18879491	C	T	exonic	PCED1A	stopgain	XM_038571776.1	exon4	c.C292T	p.Q98X	Loss of function
1545	chr24	21993948	21993948	C	G	exonic	HCK	nonsynonymous SNV	XM_038571945.1	exon5	c.C353G	p.T118R	Benign
1546	chr24	22190045	22190045	A	G	exonic	KIF3B	nonsynonymous SNV	XM_038571952.1	exon1	c.A346G	p.R116G	Benign
1547	chr24	22599410	22599410	C	-	exonic	DNMT3B	frameshift deletion	XM_038571971.1	exon2	c.118delC	p.I42Sfs*28	Loss of function
1548	chr24	22737558	22737559	TA	-	exonic	EFCAB8	frameshift deletion	XM_038571996.1	exon19	c.2565_2566del	p.I856Rfs*44	Loss of function
1549	chr24	25429973	25429973	A	G	exonic	CNBD2	nonsynonymous SNV	XM_038572162.1	exon10	c.A1189G	p.T397A	Possibly damaging
1550	chr24	26209801	26209801	C	-	exonic	SAMHD1	frameshift deletion	XM_038572240.1	exon9	c.1049delG	p.C350Sfs*36	Loss of function
1551	chr24	27168600	27168600	C	-	exonic	RPRD1B	frameshift deletion	XM_038572289.1	exon7	c.949delC	p.S318Lfs*33	Loss of function
1552	chr24	27557840	27557840	A	G	exonic	RALGAPB	nonsynonymous SNV	XM_038572307.1	exon17	c.A2338G	p.I780V	Benign
1553	chr24	32971026	32971026	C	G	exonic	PABPC1L	nonsynonymous SNV	XM_038572427.1	exon8	c.C1097G	p.A366G	Benign
1554	chr24	33344978	33344978	A	G	exonic	PIGT	nonsynonymous SNV	XM_038572449.1	exon10	c.A1363G	p.T455A	Possibly damaging
1555	chr24	33582118	33582118	A	G	exonic	WFDC11	nonsynonymous SNV	XM_038572463.1	exon5	c.T272C	p.I91T	Benign
1556	chr24	33812533	33812533	T	A	exonic	PLTP	nonsynonymous SNV	XM_038572483.1	exon17	c.A1423T	p.N475Y	Possibly damaging
1557	chr24	34517570	34517570	C	T	exonic	TP53RK	nonsynonymous SNV	XM_038571384.1	exon2	c.G339A	p.M113I	Benign
1558	chr24	34946472	34946472	-	TTTAAAACA	exonic	ZMYND8	stopgain	XM_038572529.1	exon16	c.2758_2759insTGTTTTAAA	p.E920_T976delinsVF	Loss of function
1559	chr24	37236032	37236032	C	A	exonic	LOC611401	nonsynonymous SNV	XM_038572579.1	exon6	c.G745T	p.D249Y	Benign
1560	chr24	42345556	42345556	T	C	exonic	AURKA	nonsynonymous SNV	XM_038572642.1	exon3	c.A248G	p.Q83R	Benign
1561	chr24	44485185	44485185	T	-	exonic	NELFCD	frameshift deletion	XM_038572734.1	exon5	c.506delT	p.Y171Ifs*11	Loss of function
1562	chr24	44490296	44490296	A	G	exonic	NELFCD	nonsynonymous SNV	XM_038572734.1	exon13	c.A1531G	p.M511V	Possibly damaging
1563	chr24	47149054	47149054	C	T	exonic	ADRM1	nonsynonymous SNV	XM_038572796.1	exon7	c.C638T	p.S213L	Benign
1564	chr24	47232542	47232542	C	T	exonic	RBBP8NL	nonsynonymous SNV	XM_038572803.1	exon10	c.G818A	p.R273H	Benign
1565	chr24	47240912	47240912	A	T	exonic	LOC119877505	nonsynonymous SNV	XM_038573006.1	exon3	c.A281T	p.D94V	Possibly damaging
1566	chr24	47528364	47528364	G	T	exonic	TCFL5	nonsynonymous SNV	XM_038572823.1	exon6	c.C1402A	p.L468M	Possibly damaging
1567	chr25	429719	429719	G	T	exonic	LOC606856	nonsynonymous SNV	XM_038573140.1	exon10	c.G449T	p.R150L	Benign
1568	chr25	1510100	1510100	C	G	exonic	COG6	nonsynonymous SNV	XM_038573153.1	exon16	c.G1642C	p.A548P	Benign
1569	chr25	3196421	3196421	C	T	exonic	TRPC4	nonsynonymous SNV	XM_038573176.1	exon11	c.C2839T	p.P947S	Probably damaging
1570	chr25	3741936	3741936	T	G	exonic	SUPT20H	nonsynonymous SNV	XM_038573186.1	exon10	c.T680G	p.F227C	Probably damaging
1571	chr25	7174850	7174850	T	C	exonic	STARD13	nonsynonymous SNV	XM_038573307.1	exon16	c.T2605C	p.S869P	Benign
1572	chr25	7950575	7950575	T	G	exonic	FRY	nonsynonymous SNV	XM_038573337.1	exon44	c.A6239C	p.E2080A	Probably damaging
1573	chr25	9626732	9626733	CG	-	exonic	LOC102155494	frameshift deletion	XM_038574493.1	exon4	c.486_487del	p.E163Gfs*10	Loss of function
1574	chr25	9825511	9825511	C	T	exonic	KATNAL1	nonsynonymous SNV	XM_038573355.1	exon7	c.C800T	p.T267I	Benign
1575	chr25	10442665	10442665	T	C	exonic	LOC106557752	nonsynonymous SNV	XM_038573377.1	exon2	c.T541C	p.F181L	Benign
1576	chr25	11465831	11465831	T	G	exonic	FLT1	nonsynonymous SNV	XM_038573382.1	exon28	c.T3710G	p.V1237G	Probably damaging
1577	chr25	12126439	12126439	C	-	exonic	LNX2	frameshift deletion	XM_038573397.1	exon7	c.1480delC	p.I495Sfs*25	Loss of function
1578	chr25	12129423	12129423	A	G	exonic	LNX2	nonsynonymous SNV	XM_038573397.1	exon8	c.A1616G	p.K539R	Benign
1579	chr25	12881816	12881816	G	C	exonic	WASF3	nonsynonymous SNV	XM_038573416.1	exon7	c.C758G	p.T253S	Benign
1580	chr25	16930241	16930241	G	A	exonic	MICU2	nonsynonymous SNV	XM_038573487.1	exon11	c.G1151A	p.G384E	Benign
1581	chr25	17493595	17493595	A	T	exonic	IFT88	nonsynonymous SNV	XM_038573507.1	exon25	c.T2308A	p.L770I	Benign
1582	chr25	18540939	18540939	C	A	exonic	PARP4	nonsynonymous SNV	NM_001145980.1	exon30	c.G3651T	p.W1217C	Probably damaging
1583	chr25	18825069	18825069	T	C	exonic	ATP12A	nonsynonymous SNV	XM_038573552.1	exon19	c.A2728G	p.N910D	Benign
1584	chr25	24070693	24070693	C	G	exonic	GALNT7	nonsynonymous SNV	XM_038573595.1	exon9	c.C1557G	p.F519L	Benign
1585	chr25	26211527	26211527	A	T	exonic	CTSB	nonsynonymous SNV	XM_038573647.1	exon6	c.A641T	p.K214M	Probably damaging
1586	chr25	26266666	26266666	C	T	exonic	NEIL2	nonsynonymous SNV	XM_038573648.1	exon3	c.G449A	p.R150K	Probably damaging
1587	chr25	27484348	27484348	C	A	exonic	RP1L1	nonsynonymous SNV	XM_038573066.1	exon2	c.C675A	p.F225L	Benign
1588	chr25	27489085	27489085	A	T	exonic	RP1L1	stopgain	XM_038573066.1	exon3	c.A3853T	p.K1285X	Loss of function
1589	chr25	27597867	27597867	G	T	exonic	PRSS55	nonsynonymous SNV	XM_038573666.1	exon1	c.C94A	p.P32T	Benign
1590	chr25	29167282	29167282	T	-	exonic	FZD3	frameshift deletion	XM_038573712.1	exon4	c.1304delA	p.K435Rfs*18	Loss of function
1591	chr25	29200951	29200951	G	A	exonic	FZD3	nonsynonymous SNV	XM_038573712.1	exon3	c.C934T	p.L312F	Benign
1592	chr25	29384983	29384983	T	A	exonic	ZNF395	nonsynonymous SNV	XM_038573723.1	exon7	c.T958A	p.Y320N	Possibly damaging
1593	chr25	29672908	29672908	C	A	exonic	ELP3	nonsynonymous SNV	XM_038573731.1	exon2	c.G45T	p.M15I	Benign
1594	chr25	32221281	32221281	C	-	exonic	DOCK5	stopgain	XM_038573777.1	exon51	c.5427delG	p.L1810*	Loss of function
1595	chr25	32665177	32665178	GG	AC	exonic	NEFM	nonframeshift substitution	XM_038573782.1	exon3	c.1451_1452delinsGT	p.S484C	Loss of function
1596	chr25	33262306	33262306	A	G	exonic	ADAM28	nonsynonymous SNV	XM_038573786.1	exon23	c.T2444C	p.V815A	Benign
1597	chr25	34410560	34410560	C	A	exonic	CHMP7	nonsynonymous SNV	XM_038573805.1	exon5	c.G792T	p.R264S	Benign
1598	chr25	35031338	35031338	C	A	exonic	SLC39A14	nonsynonymous SNV	XM_038573842.1	exon4	c.G608T	p.G203V	Benign
1599	chr25	35301336	35301336	G	C	exonic	HR	nonsynonymous SNV	XM_038573871.1	exon17	c.G3291C	p.W1097C	Possibly damaging
1600	chr25	40264315	40264315	C	A	exonic	COL4A3	nonsynonymous SNV	XM_038573998.1	exon23	c.C1417A	p.L473I	Possibly damaging
1601	chr25	40295554	40295554	G	A	exonic	COL4A3	nonsynonymous SNV	XM_038573998.1	exon47	c.G4205A	p.G1402E	Possibly damaging
1602	chr25	40302380	40302380	C	-	exonic	COL4A3	stopgain	XM_038573998.1	exon52	c.4943delC	p.S1648*	Loss of function
1603	chr25	40497595	40497595	G	-	exonic	AGFG1	frameshift deletion	XM_038574028.1	exon10	c.1261delG	p.A421Qfs*8	Loss of function
1604	chr25	45479907	45479907	A	T	exonic	MROH2A	nonsynonymous SNV	XM_038574254.1	exon29	c.A3113T	p.K1038M	Benign
1605	chr25	47490379	47490379	C	A	exonic	IQCA1	stopgain	XM_038574286.1	exon7	c.G949T	p.E317X	Loss of function
1606	chr25	50376336	50376336	C	-	exonic	LOC119865984	frameshift deletion	XM_038574388.1	exon2	c.281delC	p.K95Rfs*121	Loss of function
1607	chr25	51381659	51381659	C	T	exonic	SEPTIN2	stopgain	XM_038574445.1	exon10	c.C862T	p.Q288X	Loss of function
1608	chr25	51556320	51556320	C	A	exonic	THAP4	nonsynonymous SNV	XM_038574457.1	exon2	c.G682T	p.G228W	Possibly damaging
1609	chr26	194425	194425	A	G	exonic	LOC100686099	nonsynonymous SNV	XM_038574577.1	exon4	c.T1148C	p.V383A	Benign
1610	chr26	441369	441369	A	G	exonic	PXMP2	nonsynonymous SNV	XM_038574635.1	exon3	c.T619C	p.S207P	Benign
1611	chr26	877131	877131	C	T	exonic	EP400	nonsynonymous SNV	XM_038574685.1	exon50	c.G8704A	p.V2902M	Benign
1612	chr26	1114394	1114394	T	C	exonic	SFSWAP	nonsynonymous SNV	XM_038574708.1	exon5	c.A722G	p.D241G	Benign
1613	chr26	1882873	1882873	C	T	exonic	RIMBP2	nonsynonymous SNV	XM_038574719.1	exon7	c.C802T	p.P268S	Benign
1614	chr26	2768315	2768315	T	C	exonic	TMEM132D	nonsynonymous SNV	XM_038574733.1	exon5	c.T1259C	p.L420P	Benign
1615	chr26	5730135	5730135	T	C	exonic	RFLNA	nonsynonymous SNV	XM_038574793.1	exon3	c.A451G	p.S151G	Benign
1616	chr26	6001965	6001965	C	-	exonic	CCDC92	frameshift deletion	XM_038574801.1	exon4	c.269delC	p.R91Efs*5	Loss of function
1617	chr26	6002183	6002183	G	A	exonic	CCDC92	nonsynonymous SNV	XM_038574801.1	exon4	c.G487A	p.A163T	Benign
1618	chr26	6002334	6002334	C	T	exonic	CCDC92	nonsynonymous SNV	XM_038574801.1	exon4	c.C638T	p.P213L	Benign
1619	chr26	6740472	6740472	T	C	exonic	PITPNM2	nonsynonymous SNV	XM_038574866.1	exon13	c.T1943C	p.V648A	Benign
1620	chr26	6964191	6964191	T	A	exonic	HCAR1	nonsynonymous SNV	NM_001145231.1	exon1	c.T1034A	p.M345K	Benign
1621	chr26	7695577	7695577	A	T	exonic	SETD1B	nonsynonymous SNV	XM_038574963.1	exon4	c.T406A	p.Y136N	Possibly damaging
1622	chr26	9625036	9625036	A	G	exonic	MAPKAPK5	nonsynonymous SNV	XM_038575113.1	exon2	c.A40G	p.T14A	Benign
1623	chr26	11000727	11000727	G	T	exonic	SLC8B1	nonsynonymous SNV	XM_038575172.1	exon13	c.C1246A	p.P416T	Possibly damaging
1624	chr26	11015822	11015822	C	G	exonic	SLC8B1	nonsynonymous SNV	XM_038575172.1	exon3	c.G110C	p.G37A	Possibly damaging
1625	chr26	11466271	11466271	T	C	exonic	RBM19	nonsynonymous SNV	XM_038575192.1	exon17	c.A2207G	p.N736S	Possibly damaging
1626	chr26	12036700	12036700	T	C	exonic	TBX3	nonsynonymous SNV	XM_038575203.1	exon3	c.A673G	p.S225G	Possibly damaging
1627	chr26	13969522	13969522	A	G	exonic	FBXW8	nonsynonymous SNV	XM_038575223.1	exon9	c.A1358G	p.D453G	Benign
1628	chr26	15953780	15953780	T	A	exonic	CCDC60	nonsynonymous SNV	XM_038575274.1	exon13	c.T1436A	p.I479N	Benign
1629	chr26	16694553	16694553	T	A	exonic	LOC477508	nonsynonymous SNV	XM_038575321.1	exon3	c.T259A	p.W87R	Possibly damaging
1630	chr26	16796130	16796130	T	C	exonic	RNF10	nonsynonymous SNV	XM_038575305.1	exon9	c.T1273C	p.S425P	Benign
1631	chr26	17853344	17853344	G	T	exonic	MVK	nonsynonymous SNV	XM_038575395.1	exon9	c.C784A	p.P262T	Possibly damaging
1632	chr26	19288902	19288902	G	A	exonic	LOC119866192	nonsynonymous SNV	XM_038575463.1	exon7	c.G553A	p.A185T	Benign
1633	chr26	19414307	19414307	A	G	exonic	SGSM1	nonsynonymous SNV	XM_038575468.1	exon9	c.A859G	p.M287V	Possibly damaging
1634	chr26	19553040	19553040	C	-	exonic	KIAA1671	frameshift deletion	XM_038575480.1	exon5	c.2110delC	p.H704Tfs*47	Loss of function
1635	chr26	19678199	19678199	C	T	exonic	KIAA1671	nonsynonymous SNV	XM_038575480.1	exon12	c.C5341T	p.R1781C	Possibly damaging
1636	chr26	22556624	22556624	T	C	exonic	CCDC117	nonsynonymous SNV	XM_038575537.1	exon2	c.T185C	p.V62A	Possibly damaging
1637	chr26	22577121	22577121	C	T	exonic	XBP1	nonsynonymous SNV	XM_038575542.1	exon2	c.G319A	p.E107K	Benign
1638	chr26	24110359	24110359	T	A	exonic	TCN2	nonsynonymous SNV	XM_038575649.1	exon5	c.T545A	p.L182Q	Possibly damaging
1639	chr26	24370472	24370472	T	C	exonic	MORC2	nonsynonymous SNV	XM_038575664.1	exon19	c.A2137G	p.R713G	Benign
1640	chr26	24738517	24738517	C	A	exonic	DRG1	nonsynonymous SNV	XM_038575698.1	exon2	c.C55A	p.Q19K	Benign
1641	chr26	25144366	25144366	G	-	exonic	DEPDC5	frameshift deletion	XM_038575747.1	exon34	c.3405delG	p.E1136Kfs*25	Loss of function
1642	chr26	27176269	27176269	G	T	exonic	LOC119866113	nonsynonymous SNV	id-LOC119866113	exon2	c.G276T	p.Q92H	Benign
1643	chr26	28522623	28522623	T	C	exonic	CABIN1	nonsynonymous SNV	XM_038575805.1	exon28	c.A4357G	p.S1453G	Possibly damaging
1644	chr26	28580540	28580540	A	G	exonic	CABIN1	nonsynonymous SNV	XM_038575805.1	exon11	c.T1321C	p.S441P	Possibly damaging
1645	chr26	28667349	28667349	G	T	exonic	GSTT2B	nonsynonymous SNV	XM_038575816.1	exon5	c.C619A	p.Q207K	Benign
1646	chr26	28823058	28823058	G	T	exonic	MMP11	nonsynonymous SNV	NM_001242732.1	exon8	c.C1412A	p.P471H	Possibly damaging
1647	chr26	28849551	28849551	T	C	exonic	ZNF70	nonsynonymous SNV	XM_038575834.1	exon2	c.T547C	p.S183P	Benign
1648	chr26	29880380	29880380	C	A	exonic	CDC45	nonsynonymous SNV	XM_038575897.1	exon11	c.G965T	p.G322V	Benign
1649	chr26	30209996	30209996	A	-	exonic	ESS2	frameshift deletion	XM_038575926.1	exon10	c.1228delA	p.K410Sfs*103	Loss of function
1650	chr26	34308364	34308364	G	T	exonic	PCDH15	nonsynonymous SNV	XM_038576024.1	exon3	c.G262T	p.D88Y	Benign
1651	chr26	38907754	38907754	A	T	exonic	LIPM	stopgain	XM_038576063.1	exon6	c.A727T	p.K243X	Loss of function
1652	chr26	39048127	39048127	C	A	exonic	FAS	nonsynonymous SNV	XM_038576077.1	exon5	c.C472A	p.H158N	Possibly damaging
1653	chr27	358651	358651	T	C	exonic	PEX26	nonsynonymous SNV	XM_038577890.1	exon5	c.A638G	p.Q213R	Benign
1654	chr27	1126533	1126533	T	A	exonic	ADA2	nonsynonymous SNV	XM_038576261.1	exon2	c.T35A	p.L12Q	Possibly damaging
1655	chr27	1183643	1183643	A	T	exonic	HDHD5	nonsynonymous SNV	XM_038577891.1	exon5	c.A968T	p.Q323L	Possibly damaging
1656	chr27	2049233	2049233	C	T	exonic	DCP1B	nonsynonymous SNV	XM_038576312.1	exon7	c.C691T	p.L231F	Possibly damaging
1657	chr27	3123511	3123511	C	-	exonic	RAD52	frameshift deletion	XM_038576379.1	exon7	c.415delC	p.Q139Kfs*29	Loss of function
1658	chr27	4021782	4021782	A	G	exonic	LOC102156193	nonsynonymous SNV	XM_038576427.1	exon17	c.T1597C	p.S533P	Possibly damaging
1659	chr27	6158176	6158176	C	T	exonic	KCNA1	stopgain	NM_001313824.1	exon1	c.C1276T	p.Q426X	Loss of function
1660	chr27	7569760	7569760	G	A	exonic	VAMP1	nonsynonymous SNV	XM_038576569.1	exon5	c.C554T	p.P185L	Benign
1661	chr27	7717623	7717623	T	C	exonic	ING4	nonsynonymous SNV	XM_038576612.1	exon5	c.A482G	p.K161R	Possibly damaging
1662	chr27	7886893	7886893	C	T	exonic	CD4	nonsynonymous SNV	NM_001003252.1	exon4	c.C232T	p.H78Y	Benign
1663	chr27	7927394	7927394	G	T	exonic	USP5	nonsynonymous SNV	XM_038576631.1	exon5	c.G495T	p.E165D	Possibly damaging
1664	chr27	8471648	8471648	C	T	exonic	LOC102151297	nonsynonymous SNV	XM_038576115.1	exon2	c.C499T	p.L167F	Benign
1665	chr27	8539732	8539732	T	C	exonic	LOC611538	nonsynonymous SNV	XM_038576680.1	exon6	c.T535C	p.C179R	Benign
1666	chr27	10189823	10189823	C	-	exonic	CLEC12B	stopgain	XM_038576768.1	exon2	c.171delG	p.L58*	Loss of function
1667	chr27	12019773	12019773	A	G	exonic	LRP6	nonsynonymous SNV	XM_038576811.1	exon21	c.T4334C	p.M1445T	Possibly damaging
1668	chr27	12045621	12045621	G	T	exonic	LRP6	nonsynonymous SNV	XM_038576811.1	exon14	c.C3176A	p.P1059H	Possibly damaging
1669	chr27	12047900	12047900	T	A	exonic	LRP6	nonsynonymous SNV	XM_038576811.1	exon13	c.A2933T	p.Q978L	Possibly damaging
1670	chr27	12761492	12761492	A	T	exonic	GPRC5D	nonsynonymous SNV	XM_038576138.1	exon2	c.T755A	p.V252D	Benign
1671	chr27	12794958	12794958	C	A	exonic	HEBP1	nonsynonymous SNV	XM_038576852.1	exon3	c.G268T	p.D90Y	Benign
1672	chr27	12873671	12873671	G	T	exonic	FAM234B	stopgain	XM_038576853.1	exon12	c.G1708T	p.E570X	Loss of function
1673	chr27	14361548	14361548	T	A	exonic	WBP11	nonsynonymous SNV	XM_038576873.1	exon11	c.A1327T	p.R443W	Benign
1674	chr27	14499975	14499975	A	C	exonic	ARHGDIB	nonsynonymous SNV	XM_038576892.1	exon6	c.T494G	p.M165R	Benign
1675	chr27	15143002	15143002	C	-	exonic	EPS8	frameshift deletion	XM_038576911.1	exon10	c.832delG	p.D278Mfs*39	Loss of function
1676	chr27	17769387	17769387	C	T	exonic	PLCZ1	nonsynonymous SNV	XM_038576942.1	exon5	c.G409A	p.D137N	Probably damaging
1677	chr27	19582881	19582881	C	A	exonic	PDE3A	stopgain	XM_038576971.1	exon15	c.C2627A	p.S876X	Loss of function
1678	chr27	21208877	21208877	G	T	exonic	ABCC9	nonsynonymous SNV	XM_038577022.1	exon30	c.C3589A	p.R1197S	Benign
1679	chr27	21306277	21306277	A	T	exonic	ABCC9	nonsynonymous SNV	XM_038577022.1	exon5	c.T536A	p.L179H	Benign
1680	chr27	25282865	25282865	T	-	exonic	ITPR2	frameshift deletion	XM_038577123.1	exon56	c.7864delA	p.S2622Afs*6	Loss of function
1681	chr27	25413812	25413812	T	C	exonic	ITPR2	nonsynonymous SNV	XM_038577122.1	exon45	c.A6326G	p.Y2109C	Benign
1682	chr27	26609771	26609771	C	T	exonic	KLHL42	nonsynonymous SNV	XM_038577145.1	exon3	c.C1318T	p.L440F	Benign
1683	chr27	29492547	29492547	C	T	exonic	AMN1	nonsynonymous SNV	XM_038577207.1	exon5	c.G610A	p.E204K	Benign
1684	chr27	30266935	30266935	A	G	exonic	FGD4	nonsynonymous SNV	XM_038577223.1	exon4	c.A898G	p.S300G	Benign
1685	chr27	30395962	30395962	A	G	exonic	DNM1L	nonsynonymous SNV	XM_038577238.1	exon6	c.A614G	p.K205R	Possibly damaging
1686	chr27	31807427	31807427	C	A	exonic	CPNE8	nonsynonymous SNV	XM_038577250.1	exon6	c.G244T	p.D82Y	Possibly damaging
1687	chr27	32629614	32629614	G	T	exonic	C27H12orf40	nonsynonymous SNV	XM_038577293.1	exon5	c.G342T	p.M114I	Probably damaging
1688	chr27	33200435	33200435	T	C	exonic	LRRK2	nonsynonymous SNV	XM_038577307.1	exon16	c.T1892C	p.L631P	Benign
1689	chr27	33352463	33352463	C	-	exonic	MUC19	frameshift deletion	XM_038577311.1	exon15	c.1422delC	p.H475Tfs*2	Loss of function
1690	chr27	35120652	35120652	G	T	exonic	PRICKLE1	nonsynonymous SNV	XM_038577333.1	exon3	c.C232A	p.P78T	Benign
1691	chr27	38090912	38090912	G	T	exonic	ARID2	nonsynonymous SNV	XM_038577417.1	exon15	c.G4546T	p.V1516L	Possibly damaging
1692	chr27	38162294	38162294	G	C	exonic	SCAF11	nonsynonymous SNV	XM_038577426.1	exon10	c.C3088G	p.R1030G	Possibly damaging
1693	chr27	38796618	38796618	T	A	exonic	SLC38A4	nonsynonymous SNV	XM_038577438.1	exon16	c.A1591T	p.M531L	Benign
1694	chr27	39591656	39591656	A	C	exonic	RAPGEF3	nonsynonymous SNV	NM_001099944.1	exon14	c.T1315G	p.Y439D	Probably damaging
1695	chr27	39822770	39822770	G	T	exonic	COL2A1	nonsynonymous SNV	NM_001006951.1	exon18	c.C1111A	p.P371T	Probably damaging
1696	chr27	39969716	39969716	A	G	exonic	PFKM	nonsynonymous SNV	XM_038577470.1	exon15	c.A1352G	p.E451G	Benign
1697	chr27	40946332	40946332	G	A	exonic	DDX23	nonsynonymous SNV	XM_038577510.1	exon17	c.C2260T	p.R754C	Benign
1698	chr27	41314927	41314927	A	T	exonic	TUBA1C	nonsynonymous SNV	XM_038577536.1	exon4	c.A548T	p.E183V	Probably damaging
1699	chr27	41554807	41554807	G	A	exonic	KCNH3	nonsynonymous SNV	XM_038577562.1	exon5	c.G755A	p.R252Q	Benign
1700	chr27	42792656	42792656	G	C	exonic	METTL7A	nonsynonymous SNV	XM_038577661.1	exon2	c.G588C	p.W196C	Possibly damaging
1701	chr27	43576039	43576039	C	G	exonic	ACVRL1	nonsynonymous SNV	XM_038577717.1	exon9	c.C1423G	p.L475V	Benign
1702	chr27	44016509	44016509	T	C	exonic	KRT75	nonsynonymous SNV	XM_038576171.1	exon2	c.A439G	p.K147E	Benign
1703	chr27	44227608	44227608	C	G	exonic	KRT1	nonsynonymous SNV	NM_001003392.1	exon4	c.G901C	p.D301H	Possibly damaging
1704	chr27	44229825	44229825	T	A	exonic	KRT1	nonsynonymous SNV	NM_001003392.1	exon1	c.A469T	p.T157S	Possibly damaging
1705	chr27	44251858	44251858	A	C	exonic	KRT77	nonsynonymous SNV	XM_038577741.1	exon1	c.T197G	p.F66C	Benign
1706	chr27	44530022	44530022	C	A	exonic	EIF4B	nonsynonymous SNV	XM_038577748.1	exon13	c.C1683A	p.H561Q	Probably damaging
1707	chr27	44530746	44530746	G	A	exonic	EIF4B	nonsynonymous SNV	XM_038577748.1	exon15	c.G1801A	p.A601T	Benign
1708	chr27	44583418	44583418	G	A	exonic	IGFBP6	nonsynonymous SNV	XM_038576176.1	exon2	c.G350A	p.S117N	Benign
1709	chr27	44660066	44660066	G	T	exonic	ITGB7	nonsynonymous SNV	XM_038577759.1	exon7	c.C986A	p.S329Y	Probably damaging
1710	chr27	44807667	44807667	G	A	exonic	SP1	nonsynonymous SNV	XM_038577785.1	exon3	c.G504A	p.M168I	Benign
1711	chr27	45443304	45443304	A	G	exonic	HOXC4	nonsynonymous SNV	XM_038577826.1	exon3	c.A430G	p.T144A	Probably damaging
1712	chr27	45649882	45649882	G	-	exonic	NFE2	frameshift deletion	XM_038577849.1	exon3	c.201delC	p.C68Afs*43	Loss of function
1713	chr28	1165810	1165810	G	T	exonic	VSTM4	stopgain	XM_038578037.1	exon2	c.C108A	p.Y36X	Loss of function
1714	chr28	1392162	1392162	A	G	exonic	C28H10orf71	nonsynonymous SNV	XM_038578046.1	exon4	c.A3608G	p.E1203G	Benign
1715	chr28	1511812	1511812	G	-	exonic	ERCC6	frameshift deletion	XM_038578050.1	exon15	c.2748delC	p.N917Tfs*2	Loss of function
1716	chr28	1895812	1895812	C	A	exonic	PARG	nonsynonymous SNV	XM_038578081.1	exon4	c.G1132T	p.D378Y	Benign
1717	chr28	1948059	1948059	C	A	exonic	NCOA4	nonsynonymous SNV	XM_038578085.1	exon8	c.G1323T	p.W441C	Benign
1718	chr28	4059990	4059990	T	C	exonic	CSGALNACT2	nonsynonymous SNV	XM_038578125.1	exon2	c.A19G	p.I7V	Possibly damaging
1719	chr28	4344742	4344742	A	G	exonic	BMS1	nonsynonymous SNV	XM_038578145.1	exon17	c.T2848C	p.S950P	Possibly damaging
1720	chr28	6492935	6492935	G	-	exonic	TNKS2	frameshift deletion	XM_038578184.1	exon9	c.1104delG	p.L368Ffs*20	Loss of function
1721	chr28	6621337	6621337	A	G	exonic	BTAF1	nonsynonymous SNV	XM_038578185.1	exon5	c.A424G	p.I142V	Benign
1722	chr28	6824450	6824450	C	A	exonic	CPEB3	nonsynonymous SNV	XM_038578192.1	exon3	c.G1074T	p.R358S	Probably damaging
1723	chr28	7794428	7794428	C	A	exonic	MYOF	nonsynonymous SNV	XM_038578205.1	exon46	c.G5260T	p.G1754W	Probably damaging
1724	chr28	7819423	7819423	T	A	exonic	MYOF	nonsynonymous SNV	XM_038578204.1	exon35	c.A3824T	p.D1275V	Probably damaging
1725	chr28	9283632	9283632	G	T	exonic	ALDH18A1	nonsynonymous SNV	XM_038578335.1	exon18	c.C2377A	p.P793T	Benign
1726	chr28	10571868	10571868	T	G	exonic	SLIT1	nonsynonymous SNV	XM_038578405.1	exon20	c.A2021C	p.N674T	Benign
1727	chr28	10772268	10772268	T	C	exonic	ARHGAP19	nonsynonymous SNV	XM_038578408.1	exon4	c.A533G	p.Q178R	Benign
1728	chr28	10873849	10873849	G	C	exonic	RRP12	nonsynonymous SNV	XM_038578410.1	exon12	c.C1244G	p.P415R	Benign
1729	chr28	12999253	12999253	C	A	exonic	DNMBP	stopgain	XM_038578505.1	exon4	c.G628T	p.E210X	Loss of function
1730	chr28	13876782	13876782	T	A	exonic	LZTS2	nonsynonymous SNV	XM_038578555.1	exon3	c.T577A	p.S193T	Benign
1731	chr28	14380241	14380241	T	C	exonic	POLL	nonsynonymous SNV	XM_038578578.1	exon5	c.A797G	p.Q266R	Probably damaging
1732	chr28	14717777	14717777	T	A	exonic	ARMH3	nonsynonymous SNV	XM_038578588.1	exon16	c.A1270T	p.T424S	Benign
1733	chr28	14873665	14873665	A	G	exonic	PPRC1	nonsynonymous SNV	XM_038578600.1	exon10	c.A3839G	p.K1280R	Benign
1734	chr28	15098887	15098887	T	C	exonic	NFKB2	nonsynonymous SNV	XM_038578632.1	exon15	c.T1490C	p.I497T	Benign
1735	chr28	15100904	15100904	C	A	exonic	NFKB2	nonsynonymous SNV	XM_038578632.1	exon22	c.C2555A	p.A852D	Benign
1736	chr28	15122246	15122246	A	T	exonic	CUEDC2	nonsynonymous SNV	XM_038578634.1	exon3	c.T125A	p.L42Q	Benign
1737	chr28	15327598	15327598	A	T	exonic	TRIM8	stopgain	XM_038578649.1	exon6	c.A1564T	p.R522X	Loss of function
1738	chr28	15472003	15472003	G	C	exonic	WBP1L	nonsynonymous SNV	XM_038578654.1	exon4	c.G592C	p.E198Q	Benign
1739	chr28	15863757	15863757	C	G	exonic	INA	nonsynonymous SNV	XM_038578677.1	exon1	c.C1036G	p.R346G	Benign
1740	chr28	15962734	15962734	A	G	exonic	PDCD11	nonsynonymous SNV	XM_038578678.1	exon3	c.A115G	p.T39A	Probably damaging
1741	chr28	21734088	21734088	T	A	exonic	ADD3	nonsynonymous SNV	XM_038578761.1	exon10	c.T1200A	p.S400R	Possibly damaging
1742	chr28	23765509	23765509	C	T	exonic	ACSL5	stopgain	XM_038578793.1	exon12	c.C1057T	p.R353X	Loss of function
1743	chr28	25430019	25430019	C	T	exonic	VWA2	nonsynonymous SNV	XM_038578858.1	exon12	c.C2047T	p.R683W	Benign
1744	chr28	27453888	27453888	A	G	exonic	PNLIP	nonsynonymous SNV	XM_038578898.1	exon11	c.A1145G	p.N382S	Benign
1745	chr28	27476398	27476398	A	T	exonic	PNLIPRP1	nonsynonymous SNV	NM_001003319.2	exon10	c.A993T	p.K331N	Benign
1746	chr28	27722816	27722816	C	A	exonic	SHTN1	nonsynonymous SNV	XM_038578912.1	exon17	c.G1816T	p.D606Y	Benign
1747	chr28	29647772	29647772	T	C	exonic	DENND10	nonsynonymous SNV	XM_038578937.1	exon2	c.T338C	p.V113A	Benign
1748	chr28	31079396	31079396	A	C	exonic	WDR11	nonsynonymous SNV	XM_038578976.1	exon10	c.A1414C	p.M472L	Benign
1749	chr28	32196102	32196102	C	T	exonic	TACC2	nonsynonymous SNV	XM_038578977.1	exon12	c.C6476T	p.P2159L	Benign
1750	chr28	32196126	32196126	C	T	exonic	TACC2	nonsynonymous SNV	XM_038578977.1	exon12	c.C6500T	p.P2167L	Benign
1751	chr28	32428326	32428326	A	T	exonic	HTRA1	nonsynonymous SNV	XM_038577982.1	exon6	c.A842T	p.E281V	Benign
1752	chr28	32906686	32906686	A	G	exonic	IKZF5	nonsynonymous SNV	XM_038579016.1	exon3	c.T472C	p.S158P	Benign
1753	chr28	33817949	33817949	A	-	exonic	CHST15	frameshift deletion	XM_038579027.1	exon2	c.337delT	p.Y113Tfs*10	Loss of function
1754	chr28	34490558	34490558	C	-	exonic	ABRAXAS2	frameshift deletion	XM_038579046.1	exon9	c.1157delC	p.Q387Kfs*19	Loss of function
1755	chr28	34490563	34490563	A	G	exonic	ABRAXAS2	nonsynonymous SNV	XM_038579046.1	exon9	c.A1162G	p.R388G	Benign
1756	chr28	35514757	35514757	G	T	exonic	FANK1	nonsynonymous SNV	XM_038579078.1	exon8	c.G816T	p.Q272H	Benign
1757	chr28	37279368	37279368	G	-	exonic	MKI67	stopgain	XM_038579118.1	exon13	c.5063delC	p.S1688*	Loss of function
1758	chr28	37280707	37280707	G	A	exonic	MKI67	nonsynonymous SNV	XM_038579118.1	exon13	c.C3724T	p.P1242S	Benign
1759	chr28	38855941	38855941	G	A	exonic	EBF3	stopgain	XM_038579120.1	exon14	c.C1408T	p.R470X	Loss of function
1760	chr28	41390796	41390796	T	C	exonic	LOC119877704	nonsynonymous SNV	XM_038579189.1	exon3	c.A308G	p.K103R	Possibly damaging
1761	chr28	41477316	41477316	C	A	exonic	PAOX	nonsynonymous SNV	XM_038579207.1	exon7	c.C1424A	p.T475K	Benign
1762	chr28	41637423	41637423	T	C	exonic	CYP2E1	nonsynonymous SNV	NM_001003339.1	exon9	c.T1442C	p.I481T	Possibly damaging
1763	chr29	8255285	8255285	C	T	exonic	PENK	nonsynonymous SNV	XM_038579349.1	exon4	c.G754A	p.D252N	Benign
1764	chr29	9723367	9723367	A	G	exonic	UBXN2B	nonsynonymous SNV	XM_038579364.1	exon2	c.A146G	p.K49R	Benign
1765	chr29	10053077	10053077	T	C	exonic	TOX	nonsynonymous SNV	XM_038579374.1	exon7	c.A955G	p.K319E	Benign
1766	chr29	12146307	12146307	C	-	exonic	CLVS1	frameshift deletion	XM_038579380.1	exon2	c.448delC	p.Q150Rfs*28	Loss of function
1767	chr29	15787612	15787612	G	T	exonic	ARMC1	nonsynonymous SNV	XM_038579407.1	exon2	c.C152A	p.P51H	Benign
1768	chr29	17177509	17177509	C	A	exonic	CSPP1	nonsynonymous SNV	XM_038579468.1	exon24	c.C2722A	p.P908T	Benign
1769	chr29	18073140	18073140	T	G	exonic	PREX2	nonsynonymous SNV	XM_038579474.1	exon18	c.T1931G	p.V644G	Possibly damaging
1770	chr29	18085745	18085745	A	G	exonic	PREX2	nonsynonymous SNV	XM_038579474.1	exon21	c.A2287G	p.S763G	Benign
1771	chr29	18090820	18090820	A	G	exonic	PREX2	nonsynonymous SNV	XM_038579474.1	exon23	c.A2554G	p.I852V	Benign
1772	chr29	18131555	18131555	T	A	exonic	PREX2	stopgain	XM_038579474.1	exon34	c.T4076A	p.L1359X	Loss of function
1773	chr29	19751076	19751076	T	G	exonic	NCOA2	nonsynonymous SNV	XM_038579487.1	exon16	c.A3373C	p.I1125L	Benign
1774	chr29	20276633	20276633	A	-	exonic	XKR9	frameshift deletion	XM_038579499.1	exon3	c.342delA	p.I116Yfs*15	Loss of function
1775	chr29	22089316	22089316	T	C	exonic	KCNB2	nonsynonymous SNV	XM_038579518.1	exon3	c.T1544C	p.V515A	Probably damaging
1776	chr29	22114001	22114001	C	G	exonic	LOC100684709	nonsynonymous SNV	XM_038579855.1	exon1	c.C385G	p.P129A	Benign
1777	chr29	23389304	23389304	T	C	exonic	GDAP1	nonsynonymous SNV	XM_038579563.1	exon5	c.T475C	p.W159R	Benign
1778	chr29	28326778	28326778	A	T	exonic	ZBTB10	nonsynonymous SNV	XM_038579592.1	exon2	c.A1708T	p.I570F	Benign
1779	chr29	29345540	29345540	G	T	exonic	IMPA1	nonsynonymous SNV	XM_038579608.1	exon9	c.C794A	p.T265K	Benign
1780	chr29	32941680	32941680	C	A	exonic	PSKH2	nonsynonymous SNV	XM_038579256.1	exon3	c.G1007T	p.R336M	Benign
1781	chr29	34099980	34099980	T	A	exonic	CNBD1	stopgain	XM_038579696.1	exon10	c.T1136A	p.L379X	Loss of function
1782	chr29	39596632	39596632	T	C	exonic	CDH17	nonsynonymous SNV	XM_038579764.1	exon13	c.A1433G	p.E478G	Benign
1783	chr30	608129	608129	G	A	exonic	OR4G9	nonsynonymous SNV	XM_038579867.1	exon1	c.C545T	p.P182L	Benign
1784	chr30	1477308	1477308	A	G	exonic	RYR3	nonsynonymous SNV	XM_038579912.1	exon87	c.T12098C	p.F4033S	Benign
1785	chr30	1550446	1550446	T	A	exonic	RYR3	nonsynonymous SNV	XM_038579910.1	exon56	c.A8227T	p.N2743Y	Benign
1786	chr30	1724890	1724890	T	C	exonic	RYR3	nonsynonymous SNV	XM_038579910.1	exon9	c.A742G	p.R248G	Benign
1787	chr30	2091262	2091262	A	G	exonic	FMN1	nonsynonymous SNV	XM_038579923.1	exon2	c.A178G	p.I60V	Benign
1788	chr30	2614952	2614952	T	C	exonic	LOC487476	nonsynonymous SNV	XM_038579962.1	exon1	c.A126G	p.I42M	Benign
1789	chr30	7058058	7058058	A	T	exonic	THBS1	nonsynonymous SNV	XM_038580015.1	exon5	c.A743T	p.N248I	Probably damaging
1790	chr30	7278956	7278956	A	G	exonic	GPR176	nonsynonymous SNV	XM_038580021.1	exon3	c.T731C	p.F244S	Benign
1791	chr30	7688659	7688659	T	A	exonic	BUB1B	nonsynonymous SNV	XM_038580030.1	exon19	c.T2470A	p.C824S	Possibly damaging
1792	chr30	8198806	8198806	T	A	exonic	DNAJC17	nonsynonymous SNV	XM_038580080.1	exon6	c.A440T	p.Q147L	Benign
1793	chr30	8276326	8276326	A	G	exonic	SPINT1	nonsynonymous SNV	XM_038580085.1	exon11	c.A1379G	p.K460R	Probably damaging
1794	chr30	8371801	8371801	A	G	exonic	CHAC1	nonsynonymous SNV	XM_038579875.1	exon3	c.A392G	p.Q131R	Benign
1795	chr30	9094948	9094948	C	T	exonic	MGA	nonsynonymous SNV	XM_038580134.1	exon23	c.C7598T	p.T2533I	Benign
1796	chr30	9147728	9147728	G	T	exonic	MAPKBP1	nonsynonymous SNV	XM_038580139.1	exon23	c.G2549T	p.R850M	Benign
1797	chr30	10394236	10394236	T	C	exonic	TGM5	nonsynonymous SNV	XM_038580207.1	exon10	c.A1502G	p.Q501R	Benign
1798	chr30	10557274	10557274	T	-	exonic	TP53BP1	frameshift deletion	XM_038580217.1	exon16	c.3027delA	p.K1009Nfs*9	Loss of function
1799	chr30	10712838	10712838	T	A	exonic	PPIP5K1	nonsynonymous SNV	XM_038580235.1	exon11	c.A1147T	p.I383F	Probably damaging
1800	chr30	10719729	10719729	T	A	exonic	PPIP5K1	nonsynonymous SNV	XM_038580225.1	exon1	c.A29T	p.E10V	Benign
1801	chr30	10829019	10829019	C	A	exonic	SERINC4	nonsynonymous SNV	XM_038580272.1	exon3	c.G359T	p.R120L	Benign
1802	chr30	11813343	11813343	C	A	exonic	DUOX2	stopgain	XM_038580297.1	exon24	c.G3016T	p.E1006X	Loss of function
1803	chr30	11819043	11819043	G	-	exonic	DUOX2	frameshift deletion	XM_038580297.1	exon17	c.1989delC	p.I664Sfs*86	Loss of function
1804	chr30	14936448	14936448	T	A	exonic	FBN1	nonsynonymous SNV	NM_001287085.1	exon61	c.A7698T	p.E2566D	Benign
1805	chr30	15503222	15503222	G	A	exonic	SECISBP2L	nonsynonymous SNV	XM_038580376.1	exon18	c.C2864T	p.A955V	Benign
1806	chr30	16731916	16731916	A	G	exonic	USP50	nonsynonymous SNV	XM_038580404.1	exon7	c.T1159C	p.Y387H	Benign
1807	chr30	16826476	16826476	C	T	exonic	TRPM7	nonsynonymous SNV	XM_038580408.1	exon8	c.G937A	p.V313I	Benign
1808	chr30	16897609	16897609	C	A	exonic	SPPL2A	nonsynonymous SNV	XM_038580411.1	exon14	c.G1514T	p.R505I	Benign
1809	chr30	23189401	23189401	A	G	exonic	POLR2M	nonsynonymous SNV	XM_038580535.1	exon3	c.A836G	p.E279G	Benign
1810	chr30	23568549	23568549	A	C	exonic	AQP9	nonsynonymous SNV	XM_038580537.1	exon2	c.A181C	p.N61H	Benign
1811	chr30	24074759	24074759	A	G	exonic	MINDY2	nonsynonymous SNV	XM_038580541.1	exon1	c.A778G	p.K260E	Benign
1812	chr30	27820150	27820150	A	G	exonic	TLN2	nonsynonymous SNV	XM_038580601.1	exon47	c.A6458G	p.Y2153C	Probably damaging
1813	chr30	28653477	28653477	C	T	exonic	HERC1	nonsynonymous SNV	XM_038580634.1	exon42	c.G8549A	p.S2850N	Benign
1814	chr30	28728902	28728902	C	G	exonic	HERC1	nonsynonymous SNV	XM_038580634.1	exon9	c.G1964C	p.R655T	Possibly damaging
1815	chr30	29524782	29524782	C	A	exonic	ZNF609	nonsynonymous SNV	XM_038580705.1	exon4	c.C1858A	p.Q620K	Benign
1816	chr30	31065065	31065065	T	A	exonic	DIS3L	nonsynonymous SNV	XM_038580766.1	exon5	c.T961A	p.W321R	Benign
1817	chr30	31955323	31955323	G	A	exonic	IQCH	stopgain	XM_038580790.1	exon11	c.G1337A	p.W446X	Loss of function
1818	chr30	32660328	32660328	C	A	exonic	PIAS1	stopgain	XM_038580802.1	exon14	c.C1790A	p.S597X	Loss of function
1819	chr30	34822769	34822769	T	-	exonic	UACA	frameshift deletion	NM_001003112.1	exon14	c.2459delA	p.N820Tfs*4	Loss of function
1820	chr30	35855201	35855201	T	C	exonic	MYO9A	nonsynonymous SNV	XM_038580865.1	exon39	c.A6710G	p.Q2237R	Possibly damaging
1821	chr30	37017528	37017528	A	T	exonic	NEO1	nonsynonymous SNV	XM_038580915.1	exon11	c.A1875T	p.K625N	Probably damaging
1822	chr30	37715332	37715332	C	T	exonic	PML	nonsynonymous SNV	XM_038580934.1	exon8	c.C1712T	p.S571F	Probably damaging
1823	chr30	37912796	37912796	A	G	exonic	CCDC33	stoploss	XM_038580959.1	exon19	c.A2307G	p.X769W	Loss of function
1824	chr30	38465974	38465974	C	T	exonic	SCAMP5	nonsynonymous SNV	XM_038581022.1	exon7	c.C581T	p.A194V	Probably damaging
1825	chr30	38660038	38660038	T	G	exonic	MAN2C1	nonsynonymous SNV	XM_038581028.1	exon20	c.A2225C	p.D742A	Benign
1826	chr31	8971735	8971735	C	T	exonic	ROBO1	nonsynonymous SNV	XM_038581201.1	exon21	c.C2744T	p.P915L	Probably damaging
1827	chr31	9848392	9848392	C	-	exonic	ROBO2	frameshift deletion	XM_038581212.1	exon25	c.4100delG	p.R1367Kfs*14	Loss of function
1828	chr31	13081207	13081207	C	T	exonic	USP25	nonsynonymous SNV	XM_038581247.1	exon14	c.C1580T	p.P527L	Benign
1829	chr31	24515065	24515065	G	A	exonic	LTN1	nonsynonymous SNV	XM_038581288.1	exon18	c.C3322T	p.R1108W	Benign
1830	chr31	24524926	24524926	C	A	exonic	LTN1	stopgain	XM_038581288.1	exon10	c.G1681T	p.E561X	Loss of function
1831	chr31	24556647	24556647	G	T	exonic	RWDD2B	nonsynonymous SNV	XM_038581305.1	exon4	c.C627A	p.F209L	Benign
1832	chr31	25016098	25016098	T	C	exonic	GRIK1	nonsynonymous SNV	XM_038581313.1	exon17	c.A2560G	p.T854A	Benign
1833	chr31	25579565	25579565	G	C	exonic	CLDN17	nonsynonymous SNV	XM_038581121.1	exon1	c.C323G	p.T108R	Probably damaging
1834	chr31	26089142	26089142	A	T	exonic	LOC102151782	stoploss	XM_038581132.1	exon1	c.T259A	p.X87K	Loss of function
1835	chr31	26757158	26757158	C	A	exonic	TIAM1	nonsynonymous SNV	XM_038581331.1	exon2	c.G184T	p.G62W	Probably damaging
1836	chr31	27798472	27798472	A	T	exonic	EVA1C	nonsynonymous SNV	XM_038581355.1	exon2	c.A223T	p.T75S	Benign
1837	chr31	27901928	27901928	G	T	exonic	SYNJ1	nonsynonymous SNV	NM_001290105.1	exon31	c.C3793A	p.P1265T	Probably damaging
1838	chr31	27921258	27921258	T	C	exonic	SYNJ1	nonsynonymous SNV	NM_001290105.1	exon21	c.A2604G	p.I868M	Benign
1839	chr31	28625696	28625696	G	C	exonic	IFNGR2	nonsynonymous SNV	XM_038581379.1	exon4	c.G611C	p.W204S	Benign
1840	chr31	28725809	28725809	G	A	exonic	GART	nonsynonymous SNV	XM_038581389.1	exon17	c.C2306T	p.A769V	Benign
1841	chr31	28759815	28759815	G	A	exonic	SON	nonsynonymous SNV	XM_038581384.1	exon3	c.G2828A	p.G943E	Benign
1842	chr31	29219691	29219691	A	G	exonic	SLC5A3	nonsynonymous SNV	NM_001195140.1	exon2	c.A1696G	p.K566E	Benign
1843	chr31	29585449	29585449	T	C	exonic	RCAN1	nonsynonymous SNV	XM_038581430.1	exon3	c.A427G	p.I143V	Benign
1844	chr31	31175784	31175784	T	-	exonic	DOP1B	frameshift deletion	XM_038581446.1	exon19	c.4588delT	p.F1530Lfs*9	Loss of function
1845	chr31	31925882	31925882	G	T	exonic	TTC3	stopgain	XM_038581468.1	exon9	c.G691T	p.G231X	Loss of function
1846	chr31	32313216	32313216	A	G	exonic	DYRK1A	nonsynonymous SNV	XM_038581476.1	exon8	c.A1130G	p.D377G	Benign
1847	chr31	36338027	36338027	T	-	exonic	UMODL1	frameshift deletion	XM_038581154.1	exon2	c.121delT	p.F41Lfs*23	Loss of function
1848	chr31	36459760	36459760	A	G	exonic	ABCG1	nonsynonymous SNV	XM_038581554.1	exon2	c.A119G	p.N40S	Benign
1849	chr31	36671367	36671367	C	A	exonic	RSPH1	stoploss	XM_038581559.1	exon9	c.G1214T	p.X405L	Loss of function
1850	chr31	37156512	37156512	A	T	exonic	U2AF1	stopgain	XM_038581589.1	exon3	c.T140A	p.L47X	Loss of function
1851	chr32	2267156	2267156	C	T	exonic	PRSS12	stopgain	XM_038581776.1	exon3	c.C694T	p.Q232X	Loss of function
1852	chr32	2435580	2435580	A	G	exonic	NDST3	nonsynonymous SNV	XM_038581773.1	exon6	c.T1568C	p.V523A	Benign
1853	chr32	6769268	6769268	C	A	exonic	ANK2	nonsynonymous SNV	XM_038581814.1	exon35	c.G9004T	p.D3002Y	Benign
1854	chr32	7484927	7484927	A	-	exonic	ZGRF1	frameshift deletion	XM_038581859.1	exon5	c.1670delA	p.N558Ifs*2	Loss of function
1855	chr32	9724521	9724521	C	A	exonic	EGF	nonsynonymous SNV	NM_001003094.2	exon24	c.G3576T	p.Q1192H	Probably damaging
1856	chr32	11355341	11355341	G	A	exonic	LEF1	nonsynonymous SNV	XM_038581939.1	exon8	c.G999A	p.M333I	Probably damaging
1857	chr32	11403285	11403285	A	-	exonic	HADH	frameshift deletion	XM_038581946.1	exon3	c.276delT	p.F92Lfs*6	Loss of function
1858	chr32	13382893	13382893	G	T	exonic	ARHGEF38	nonsynonymous SNV	XM_038581980.1	exon14	c.C2303A	p.A768D	Benign
1859	chr32	13747656	13747656	G	-	exonic	TET2	frameshift deletion	XM_038581992.1	exon10	c.4330delC	p.Q1444Kfs*13	Loss of function
1860	chr32	15427290	15427290	A	G	exonic	CENPE	nonsynonymous SNV	XM_038581997.1	exon45	c.A7216G	p.R2406G	Benign
1861	chr32	15496756	15496756	A	G	exonic	SLC9B2	nonsynonymous SNV	XM_038582001.1	exon8	c.A992G	p.D331G	Benign
1862	chr32	15587385	15587385	T	C	exonic	SLC9B1	nonsynonymous SNV	XM_038582007.1	exon10	c.T1307C	p.M436T	Benign
1863	chr32	15894605	15894605	A	G	exonic	NFKB1	nonsynonymous SNV	NM_001003344.1	exon6	c.T341C	p.V114A	Benign
1864	chr32	16116925	16116926	GT	-	exonic	SLC39A8	frameshift deletion	XM_038582022.1	exon4	c.666_667del	p.Y223Wfs*4	Loss of function
1865	chr32	18011585	18011585	G	T	exonic	DNAJB14	nonsynonymous SNV	XM_038582030.1	exon2	c.G250T	p.G84C	Benign
1866	chr32	19202560	19202560	G	C	exonic	TSPAN5	nonsynonymous SNV	XM_038582068.1	exon4	c.G315C	p.E105D	Benign
1867	chr32	25241388	25241388	T	A	exonic	CCSER1	nonsynonymous SNV	XM_038582134.1	exon11	c.A2370T	p.L790F	Benign
1868	chr32	28305106	28305106	A	T	exonic	LOC119867182	stopgain	XM_038582168.1	exon4	c.T332A	p.L111X	Loss of function
1869	chr32	28330376	28330376	T	A	exonic	LOC119867182	nonsynonymous SNV	XM_038582166.1	exon1	c.A55T	p.S19C	Benign
1870	chr32	29377930	29377930	G	T	exonic	AFF1	nonsynonymous SNV	XM_038582193.1	exon14	c.C2645A	p.P882H	Probably damaging
1871	chr32	32695907	32695907	A	G	exonic	ABRAXAS1	nonsynonymous SNV	XM_038582250.1	exon5	c.A452G	p.H151R	Benign
1872	chr32	37278467	37278467	C	A	exonic	FRAS1	nonsynonymous SNV	XM_038582341.1	exon57	c.G8098T	p.D2700Y	Benign
1873	chr32	38616495	38616495	A	T	exonic	SEPTIN11	nonsynonymous SNV	XM_038582367.1	exon3	c.T298A	p.F100I	Benign
1874	chr33	460466	460466	C	T	exonic	LOC102153548	nonsynonymous SNV	XM_038582500.1	exon3	c.C1496T	p.T499I	Benign
1875	chr33	461031	461031	C	-	exonic	LOC102153548	frameshift deletion	XM_038582500.1	exon4	c.2059delC	p.P687Hfs*14	Loss of function
1876	chr33	2017755	2017755	C	A	exonic	ARL13B	nonsynonymous SNV	XM_038582505.1	exon6	c.C837A	p.S279R	Benign
1877	chr33	4430996	4430996	A	C	exonic	EPHA6	nonsynonymous SNV	XM_038582524.1	exon2	c.A22C	p.I8L	Probably damaging
1878	chr33	5982102	5982102	C	T	exonic	DCBLD2	nonsynonymous SNV	XM_038582559.1	exon16	c.G1897A	p.A633T	Probably damaging
1879	chr33	8133885	8133885	A	T	exonic	IMPG2	nonsynonymous SNV	XM_038582671.1	exon13	c.T1574A	p.L525H	Benign
1880	chr33	8467598	8467598	G	A	exonic	CEP97	nonsynonymous SNV	XM_038582686.1	exon9	c.G898A	p.A300T	Probably damaging
1881	chr33	11797369	11797369	G	C	exonic	CBLB	nonsynonymous SNV	XM_038582715.1	exon13	c.C1919G	p.P640R	Possibly damaging
1882	chr33	13579286	13579286	T	G	exonic	BBX	nonsynonymous SNV	XM_038582726.1	exon9	c.T989G	p.L330W	Benign
1883	chr33	14804280	14804280	C	G	exonic	MORC1	nonsynonymous SNV	XM_038582752.1	exon4	c.G223C	p.E75Q	Benign
1884	chr33	16556822	16556822	G	-	exonic	NECTIN3	frameshift deletion	XM_038582765.1	exon2	c.231delG	p.K78Sfs*3	Loss of function
1885	chr33	16776347	16776347	G	A	exonic	NECTIN3	nonsynonymous SNV	XM_038582765.1	exon10	c.G1654A	p.V552I	Benign
1886	chr33	18288805	18288805	C	A	exonic	CFAP44	nonsynonymous SNV	XM_038582825.1	exon31	c.G4672T	p.D1558Y	Benign
1887	chr33	18598588	18598588	G	C	exonic	USF3	nonsynonymous SNV	XM_038582843.1	exon8	c.C4312G	p.H1438D	Benign
1888	chr33	19216456	19216456	G	A	exonic	ZBTB20	stopgain	XM_038582894.1	exon4	c.C67T	p.Q23X	Loss of function
1889	chr33	23690260	23690260	C	A	exonic	ARHGAP31	nonsynonymous SNV	XM_038582926.1	exon4	c.C371A	p.P124Q	Benign
1890	chr33	23736946	23736946	G	C	exonic	TMEM39A	nonsynonymous SNV	XM_038582929.1	exon7	c.C1015G	p.P339A	Benign
1891	chr33	25356882	25356882	C	-	exonic	POLQ	frameshift deletion	XM_038582985.1	exon27	c.6922delG	p.A2308Lfs*6	Loss of function
1892	chr33	25461774	25461774	T	A	exonic	POLQ	nonsynonymous SNV	XM_038582985.1	exon7	c.A615T	p.E205D	Benign
1893	chr33	25532580	25532580	A	C	exonic	FBXO40	nonsynonymous SNV	XM_038582989.1	exon4	c.A247C	p.K83Q	Benign
1894	chr33	26122538	26122538	C	T	exonic	CSTA	nonsynonymous SNV	XM_038583005.1	exon3	c.C217T	p.L73F	Benign
1895	chr33	26427587	26427587	C	G	exonic	PARP14	nonsynonymous SNV	XM_038583030.1	exon12	c.C3910G	p.L1304V	Probably damaging
1896	chr33	26430198	26430198	C	G	exonic	PARP14	nonsynonymous SNV	XM_038583030.1	exon14	c.C4628G	p.S1543W	Benign
1897	chr33	26605365	26605365	C	T	exonic	SEMA5B	nonsynonymous SNV	XM_038583039.1	exon21	c.G2909A	p.S970N	Possibly damaging
1898	chr33	27463096	27463096	G	T	exonic	MYLK	nonsynonymous SNV	XM_038583048.1	exon7	c.C1232A	p.P411H	Probably damaging
1899	chr33	27645962	27645962	C	T	exonic	CCDC14	nonsynonymous SNV	XM_038583058.1	exon12	c.G2195A	p.G732E	Benign
1900	chr33	29681071	29681071	A	G	exonic	RUBCN	nonsynonymous SNV	XM_038583094.1	exon6	c.A619G	p.S207G	Benign
1901	chr33	29756599	29756599	G	A	exonic	MUC4	nonsynonymous SNV	XM_038583113.1	exon21	c.C2981T	p.A994V	Benign
1902	chr33	30166663	30166663	C	T	exonic	UBXN7	nonsynonymous SNV	XM_038583146.1	exon8	c.G776A	p.G259D	Benign
1903	chr33	31953082	31953082	T	A	exonic	ATP13A3	stopgain	XM_038583241.1	exon10	c.T1113A	p.Y371X	Loss of function
1904	chr33	32078005	32078005	G	T	exonic	CPN2	nonsynonymous SNV	XM_038583243.1	exon2	c.G1483T	p.D495Y	Benign
1905	chr34	469097	469097	T	C	exonic	TRIO	nonsynonymous SNV	XM_038583299.1	exon39	c.A5815G	p.S1939G	Benign
1906	chr34	539875	539875	G	T	exonic	TRIO	nonsynonymous SNV	XM_038583299.1	exon31	c.C4489A	p.P1497T	Benign
1907	chr34	1118452	1118452	A	C	exonic	DNAH5	nonsynonymous SNV	XM_038583304.1	exon55	c.A9123C	p.K3041N	Benign
1908	chr34	1176496	1176496	A	T	exonic	DNAH5	stopgain	XM_038583304.1	exon71	c.A11992T	p.K3998X	Loss of function
1909	chr34	4210450	4210450	G	A	exonic	CCT5	nonsynonymous SNV	XM_038583330.1	exon3	c.C134T	p.A45V	Benign
1910	chr34	4992322	4992322	G	C	exonic	SEMA5A	nonsynonymous SNV	XM_038583333.1	exon4	c.G211C	p.V71L	Benign
1911	chr34	5082681	5082681	A	T	exonic	SEMA5A	nonsynonymous SNV	XM_038583333.1	exon8	c.A421T	p.N141Y	Benign
1912	chr34	6245390	6245390	T	A	exonic	MTRR	nonsynonymous SNV	XM_038583334.1	exon3	c.A191T	p.D64V	Benign
1913	chr34	7176403	7176403	G	-	exonic	TENT4A	frameshift deletion	XM_038583339.1	exon11	c.1960delC	p.Q654Sfs*35	Loss of function
1914	chr34	7322693	7322693	G	A	exonic	NSUN2	nonsynonymous SNV	XM_038583342.1	exon15	c.G1653A	p.M551I	Benign
1915	chr34	7484745	7484745	C	-	exonic	MED10	frameshift deletion	XM_038583344.1	exon4	c.331delC	p.Q111Kfs*44	Loss of function
1916	chr34	12137031	12137031	A	T	exonic	LOC119867479	stopgain	XM_038583396.1	exon1	c.A91T	p.R31X	Loss of function
1917	chr34	16397776	16397776	C	A	exonic	B3GNT5	nonsynonymous SNV	XM_038583501.1	exon2	c.C830A	p.T277K	Benign
1918	chr34	17057435	17057435	C	T	exonic	ABCC5	nonsynonymous SNV	NM_001128100.1	exon19	c.G2848A	p.E950K	Possibly damaging
1919	chr34	17854247	17854247	G	C	exonic	VPS8	nonsynonymous SNV	XM_038583602.1	exon15	c.G1266C	p.E422D	Benign
1920	chr34	18082401	18082401	A	T	exonic	C34H3orf70	nonsynonymous SNV	XM_038583608.1	exon2	c.T437A	p.V146E	Benign
1921	chr34	18428419	18428419	T	A	exonic	TMEM41A	nonsynonymous SNV	XM_038583618.1	exon3	c.A349T	p.T117S	Benign
1922	chr34	20573063	20573063	G	T	exonic	LOC119867505	nonsynonymous SNV	XM_038583665.1	exon1	c.C253A	p.P85T	Benign
1923	chr34	24363967	24363967	C	T	exonic	FGF12	nonsynonymous SNV	XM_038583705.1	exon1	c.G91A	p.E31K	Benign
1924	chr34	30515381	30515381	T	A	exonic	SI	nonsynonymous SNV	XM_038583278.1	exon47	c.A5251T	p.T1751S	Benign
1925	chr34	32632077	32632077	G	T	exonic	WDR49	nonsynonymous SNV	XM_038583280.1	exon17	c.C2929A	p.L977M	Benign
1926	chr34	32771985	32771985	T	C	exonic	PDCD10	nonsynonymous SNV	XM_038583812.1	exon7	c.A491G	p.K164R	Benign
1927	chr34	33332012	33332012	T	C	exonic	LOC488146	nonsynonymous SNV	XM_038583287.1	exon2	c.A680G	p.Q227R	Probably damaging
1928	chr34	34701736	34701736	T	G	exonic	LOC119867525	nonsynonymous SNV	XM_038583852.1	exon8	c.A1402C	p.K468Q	Benign
1929	chr34	34936404	34936404	T	G	exonic	PHC3	nonsynonymous SNV	XM_038583864.1	exon11	c.A2228C	p.K743T	Probably damaging
1930	chr34	36171026	36171026	A	G	exonic	PLD1	nonsynonymous SNV	XM_038583905.1	exon26	c.T2948C	p.I983T	Probably damaging
1931	chr34	36836916	36836916	G	T	exonic	FNDC3B	nonsynonymous SNV	XM_038583908.1	exon15	c.G1721T	p.R574L	Benign
1932	chr34	37082517	37082517	T	C	exonic	NCEH1	nonsynonymous SNV	XM_038583909.1	exon2	c.A212G	p.K71R	Probably damaging
1933	chr34	38452579	38452579	C	A	exonic	NLGN1	nonsynonymous SNV	XM_038583933.1	exon4	c.C818A	p.S273Y	Probably damaging
1934	chr34	38456180	38456180	G	A	exonic	NLGN1	nonsynonymous SNV	XM_038583933.1	exon5	c.G1048A	p.A350T	Benign
1935	chr35	3135612	3135612	T	-	exonic	FOXF2	frameshift deletion	XM_038584009.1	exon2	c.1239delT	p.N413Kfs*142	Loss of function
1936	chr35	8544432	8544432	T	C	exonic	RREB1	nonsynonymous SNV	XM_038584110.1	exon11	c.T4558C	p.W1520R	Benign
1937	chr35	8800793	8800793	T	C	exonic	DSP	nonsynonymous SNV	XM_038584124.1	exon12	c.T1547C	p.I516T	Probably damaging
1938	chr35	8812986	8812986	A	G	exonic	DSP	nonsynonymous SNV	XM_038584124.1	exon23	c.A4309G	p.K1437E	Possibly damaging
1939	chr35	8817260	8817260	A	G	exonic	DSP	nonsynonymous SNV	XM_038584124.1	exon24	c.A7576G	p.K2526E	Possibly damaging
1940	chr35	11889681	11889681	C	A	exonic	SYCP2L	nonsynonymous SNV	XM_038584164.1	exon4	c.C236A	p.S79Y	Benign
1941	chr35	11892724	11892724	C	T	exonic	SYCP2L	stopgain	XM_038584166.1	exon4	c.C190T	p.R64X	Loss of function
1942	chr35	17782858	17782858	A	G	exonic	CAP2	nonsynonymous SNV	XM_038584233.1	exon13	c.A1408G	p.T470A	Benign
1943	chr35	17833254	17833254	T	C	exonic	NUP153	nonsynonymous SNV	XM_038584243.1	exon20	c.A3977G	p.Q1326R	Benign
1944	chr35	17871436	17871436	G	A	exonic	NUP153	stopgain	XM_038584243.1	exon4	c.C661T	p.Q221X	Loss of function
1945	chr35	17949577	17949577	C	A	exonic	KIF13A	nonsynonymous SNV	XM_038584240.1	exon30	c.G3721T	p.V1241L	Benign
1946	chr35	17951388	17951388	C	A	exonic	KIF13A	nonsynonymous SNV	XM_038584240.1	exon28	c.G3451T	p.V1151F	Benign
1947	chr35	20766044	20766044	G	A	exonic	CDKAL1	nonsynonymous SNV	NM_001284447.1	exon7	c.G571A	p.A191T	Benign
1948	chr35	24028583	24028583	A	G	exonic	KIAA0319	nonsynonymous SNV	XM_038584281.1	exon6	c.T494C	p.V165A	Benign
1949	chr35	25051052	25051052	A	G	exonic	SCGN	nonsynonymous SNV	XM_038583964.1	exon11	c.A823G	p.N275D	Benign
1950	chr35	25192700	25192700	C	G	exonic	SLC17A1	nonsynonymous SNV	XM_038584313.1	exon5	c.G495C	p.W165C	Benign
1951	chr35	25733982	25733982	A	C	exonic	LOC100855640	nonsynonymous SNV	XM_038584382.1	exon2	c.A314C	p.N105T	Benign
1952	chr35	25790371	25790371	G	T	exonic	HMGN4	nonsynonymous SNV	XM_038584418.1	exon2	c.G80T	p.R27L	Benign
1953	chr35	27633780	27633781	CG	-	exonic	OR14J1	frameshift deletion	XM_038583984.1	exon1	c.687_688del	p.E230Gfs*26	Loss of function
1954	chr36	1047511	1047511	T	-	exonic	GALNT13	stopgain	XM_038584526.1	exon6	c.516delT	p.L173*	Loss of function
1955	chr36	3555709	3555709	G	T	exonic	GALNT5	nonsynonymous SNV	XM_038585083.1	exon4	c.G1775T	p.R592I	Benign
1956	chr36	4119678	4119678	T	C	exonic	LOC119877905	startloss	XM_038585084.1	exon1	c.T2C	p.M1?	Loss of function
1957	chr36	7283014	7283014	T	C	exonic	TBR1	nonsynonymous SNV	XM_038584500.1	exon1	c.T98C	p.V33A	Benign
1958	chr36	10433647	10433647	A	G	exonic	SLC38A11	nonsynonymous SNV	XM_038584690.1	exon10	c.T733C	p.F245L	Benign
1959	chr36	11833263	11833263	T	A	exonic	SCN7A	nonsynonymous SNV	XM_038584717.1	exon6	c.A624T	p.R208S	Benign
1960	chr36	12526192	12526192	A	T	exonic	XIRP2	nonsynonymous SNV	XM_038584722.1	exon7	c.A7467T	p.E2489D	Probably damaging
1961	chr36	12530636	12530636	T	C	exonic	XIRP2	nonsynonymous SNV	XM_038584723.1	exon6	c.T545C	p.L182P	Probably damaging
1962	chr36	14227525	14227525	C	T	exonic	LRP2	nonsynonymous SNV	XM_038584752.1	exon70	c.G12884A	p.G4295E	Benign
1963	chr36	14266308	14266308	C	-	exonic	LRP2	frameshift deletion	XM_038584752.1	exon48	c.8946delG	p.N2983Ifs*111	Loss of function
1964	chr36	14320412	14320412	C	A	exonic	LRP2	nonsynonymous SNV	XM_038584752.1	exon18	c.G2534T	p.R845L	Benign
1965	chr36	15301058	15301058	T	A	exonic	MYO3B	nonsynonymous SNV	XM_038584798.1	exon16	c.T1753A	p.Y585N	Benign
1966	chr36	16308492	16308492	G	A	exonic	CYBRD1	nonsynonymous SNV	XM_038584830.1	exon4	c.G622A	p.G208R	Benign
1967	chr36	21590941	21590941	C	A	exonic	AGPS	nonsynonymous SNV	XM_038584940.1	exon20	c.C1925A	p.S642Y	Benign
1968	chr36	22505200	22505200	G	T	exonic	TTN	stopgain	XM_038584970.1	exon323	c.C88814A	p.S29605X	Loss of function
1969	chr36	22506577	22506577	C	T	exonic	TTN	nonsynonymous SNV	XM_038584970.1	exon323	c.G87437A	p.G29146D	Probably damaging
1970	chr36	22529356	22529356	T	C	exonic	TTN	nonsynonymous SNV	XM_038584970.1	exon313	c.A67438G	p.R22480G	Benign
1971	chr36	22667097	22667097	G	A	exonic	TTN	nonsynonymous SNV	XM_038584970.1	exon72	c.C20221T	p.P6741S	Probably damaging
1972	chr36	22734030	22734030	C	-	exonic	TTN	frameshift deletion	XM_038584970.1	exon13	c.1923delG	p.L641Ffs*4	Loss of function
1973	chr36	23019736	23019736	T	C	exonic	SESTD1	nonsynonymous SNV	XM_038584986.1	exon13	c.A1388G	p.E463G	Benign
1974	chr36	25429905	25429905	C	A	exonic	ITPRID2	nonsynonymous SNV	XM_038585034.1	exon17	c.C3740A	p.T1247N	Benign
1975	chr36	25631575	25631575	C	T	exonic	PDE1A	nonsynonymous SNV	NM_001003091.1	exon13	c.G1331A	p.R444Q	Benign
1976	chr36	26348708	26348708	T	A	exonic	NCKAP1	nonsynonymous SNV	XM_038585047.1	exon21	c.A2197T	p.I733F	Benign
1977	chr36	28632236	28632236	G	T	exonic	FSIP2	nonsynonymous SNV	XM_038585056.1	exon16	c.G11288T	p.R3763I	Benign
1978	chr37	83421	83421	A	-	exonic	WDR75	frameshift deletion	XM_038585120.1	exon17	c.1831delA	p.K611Nfs*41	Loss of function
1979	chr37	2039601	2039601	T	C	exonic	NABP1	nonsynonymous SNV	XM_038585204.1	exon7	c.T655C	p.F219L	Benign
1980	chr37	5380483	5380483	A	T	exonic	SLC39A10	nonsynonymous SNV	XM_038585209.1	exon7	c.A1957T	p.S653C	Benign
1981	chr37	5749415	5749415	C	T	exonic	HECW2	nonsynonymous SNV	XM_038585899.1	exon28	c.G4352A	p.R1451Q	Benign
1982	chr37	9742964	9742964	C	A	exonic	AOX4	nonsynonymous SNV	NM_001044749.1	exon25	c.C2767A	p.P923T	Probably damaging
1983	chr37	9777735	9777735	T	G	exonic	AOX2	nonsynonymous SNV	NM_001048132.1	exon4	c.T215G	p.F72C	Probably damaging
1984	chr37	9964726	9964726	T	A	exonic	NIF3L1	nonsynonymous SNV	XM_038585310.1	exon7	c.T1001A	p.V334D	Benign
1985	chr37	10637258	10637258	C	A	exonic	ALS2	stopgain	XM_038585375.1	exon16	c.G2893T	p.E965X	Loss of function
1986	chr37	11387919	11387919	A	G	exonic	BMPR2	nonsynonymous SNV	XM_038585397.1	exon12	c.A1834G	p.T612A	Probably damaging
1987	chr37	11823032	11823032	T	A	exonic	NBEAL1	nonsynonymous SNV	XM_038585405.1	exon14	c.T1883A	p.M628K	Probably damaging
1988	chr37	12122821	12122821	C	T	exonic	ABI2	nonsynonymous SNV	XM_038585474.1	exon7	c.C904T	p.P302S	Benign
1989	chr37	12143316	12143316	G	T	exonic	RAPH1	nonsynonymous SNV	XM_038585436.1	exon14	c.C2702A	p.S901Y	Benign
1990	chr37	14087373	14087373	A	G	exonic	PARD3B	nonsynonymous SNV	XM_038585495.1	exon22	c.A3308G	p.H1103R	Benign
1991	chr37	14745988	14745988	G	T	exonic	ZDBF2	nonsynonymous SNV	XM_038585533.1	exon6	c.G623T	p.S208I	Benign
1992	chr37	14857550	14857550	A	T	exonic	ADAM23	nonsynonymous SNV	XM_038585537.1	exon2	c.A295T	p.S99C	Benign
1993	chr37	15081344	15081344	G	T	exonic	DYTN	nonsynonymous SNV	XM_038585902.1	exon9	c.C1043A	p.P348Q	Benign
1994	chr37	16432686	16432686	G	A	exonic	PIKFYVE	nonsynonymous SNV	XM_038585587.1	exon12	c.G1540A	p.A514T	Benign
1995	chr37	17680111	17680111	T	A	exonic	UNC80	nonsynonymous SNV	XM_038585624.1	exon43	c.T6530A	p.L2177Q	Benign
1996	chr37	22304976	22304976	C	A	exonic	ATIC	nonsynonymous SNV	XM_038585678.1	exon4	c.C271A	p.L91I	Benign
1997	chr37	22343164	22343164	G	T	exonic	FN1	stopgain	XM_038585906.1	exon42	c.C6981A	p.C2327X	Loss of function
1998	chr37	22400437	22400437	A	-	exonic	FN1	frameshift deletion	XM_038585906.1	exon3	c.354delT	p.K119Rfs*4	Loss of function
[truncated: 96 more rows]

## Sheet: Table S4A
List of structural variants (SV) in solid subtype
No	Chr	Start	End	Function refSeq	Gene name refSeq	SV Type
1	Chr9	24120426	24121326	exonic	LRRC46	INV
2	Chr11	48330667	48333200	exonic	LOC100855832	DUP
3	Chr12	1778454	1779110	exonic	LOC481727	INV
4	Chr25	24361607	24374234	exonic	LOC119877537	INV
5	ChrX	48417	49867	exonic	GTPBP6	INV

## Sheet: Table S4B
List of structural variants (SV) in comedo subtype
No	Chr	Start	End	Function refSeq	Gene name refSeq	SV Type
1	Chr2	76515575	76518059	exonic	WNT4	DUP
2	Chr3	9442491	13480024	exonic	CAST;CHD1;ERAP1;ERAP2;FAM174A;LIX1;LNPEP;LOC102153214;LOC119871315;LOC119876125;PCSK1;RGMB;RIOK2;ST8SIA4	DEL
3	Chr6	5873869	5874555	exonic	GTF2IRD1	DUP
4	Chr8	70430124	70432638	exonic	DYNC1H1	INV
5	Chr17	49123636	49125340	exonic	DQX1	INV
6	Chr18	42692274	42693345	exonic	SPI1	INV
7	Chr20	53396730	53397836	exonic	MARCHF2	DEL
8	Chr23	2175224	2175408	exonic	TCAIM	INV

## Sheet: Table S5
	List of genes with non-silent variants in both solid and comedo subtypes
1	ACACA
2	ACTN3
3	ADGRL3
4	ANKHD1
5	ANKRD17
6	APOB
7	BAG6
8	C27H12orf40
9	CAMSAP2
10	CCDC168
11	CEP97
12	CHD8
13	CHN2
14	CNTNAP2
15	CSPG5
16	DCBLD2
17	DEPDC5
18	DHX8
19	DICER1
20	DMD
21	DNAH17
22	DNMBP
23	DNMT3A
24	DSC3
25	DTHD1
26	FBLN1
27	FRMD8
28	FRY
29	FUS
30	GARRE1
31	GATAD2A
32	HCFC1R1
33	HMCN2
34	IKBKB
35	KBTBD12
36	KCNB2
37	LIG1
38	LOC119865621
39	LOC480510
40	LOC488146
41	LRRC71
42	LYST
43	MDN1
44	MTIF2
45	MYO19
46	MYOF
47	NBEAL1
48	NEO1
49	NLRP8
50	NOTCH2
51	NSD3
52	NUP98
53	PAXIP1
54	PDCD11
55	PDE6B
56	PHC3
57	PUM1
58	RBL2
59	SCAMP5
60	SCN4A
61	SEPTIN2
62	SLC22A2
63	SUPT20H
64	SYNE2
65	THSD7A
66	TMEM156
67	TNFSF11
68	TNRC6A
69	TTN
70	UBR4
71	UNC80
72	VPS13D
73	XIRP2

## Sheet: Table S6A
List of KEGG pathways enriched with genes with somatic coding variants in solid subtype
No	Kegg Pathway Id	Kegg Pathway Name	p-value	Gene Names
1	cfa04910	Insulin signaling pathway	0.0040861097640273875	IKBKB,GSK3B,LOC488146,INSR,HKDC1,TRIP10,BRAF,ACACA,MAPK3
2	cfa04010	MAPK signaling pathway	0.0063105977181117925	MAP3K1,IL1R1,INSR,NFATC3,PLA2G4A,BRAF,CACNA1H,IKBKB,PPM1A,FLNB,TAB2,MAPK3,MAP4K4
3	cfa05161	Hepatitis B	0.008964355823878957	IKBKB,CREBBP,MAP3K1,TBK1,NFATC3,BRAF,TAB2,TLR2,MAPK3
4	cfa04150	mTOR signaling pathway	0.009657889081743613	IKBKB,GSK3B,CLIP1,LOC488146,INSR,BRAF,DEPDC5,ATP6V1C2,MAPK3
5	cfa04659	Th17 cell differentiation	0.010866143612209755	IKBKB,IL1R1,RORC,NFATC3,CD3E,IL12RB1,MAPK3
6	cfa04658	Th1 and Th2 cell differentiation	0.018670877486002713	IKBKB,NOTCH2,NFATC3,CD3E,IL12RB1,MAPK3
7	cfa05235	PD-L1 expression and PD-1 checkpoint pathway in cancer	0.021401280091566652	IKBKB,CSNK2B,NFATC3,CD3E,TLR2,MAPK3
8	cfa04730	Long-term depression	0.022555721511083062	RYR1,PLA2G4A,BRAF,MAPK3,GNAI2
9	cfa04064	NF-kappa B signaling pathway	0.03110887706246413	IKBKB,IL1R1,CSNK2B,TNFSF11,TAB2,ERC1
10	cfa05135	Yersinia infection	0.03185617783446991	IKBKB,GSK3B,ARHGEF12,TBK1,NFATC3,TAB2,MAPK3
11	cfa05170	Human immunodeficiency virus 1 infection	0.03787066154813042	IKBKB,TBK1,NFATC3,TAB2,CD3E,TLR2,MAPK3,ATR,GNAI2
12	cfa05162	Measles	0.038449950449127225	IKBKB,GSK3B,TBK1,CSNK2B,TAB2,CD3E,TLR2
13	cfa04520	Adherens junction	0.042575881145945155	CREBBP,INSR,CSNK2B,ACTN4,MAPK3
14	cfa05145	Toxoplasmosis	0.04623273547316787	IKBKB,IL10RA,TAB2,TLR2,MAPK3,GNAI2
15	cfa05163	Human cytomegalovirus infection	0.047656850505468994	IKBKB,GSK3B,ARHGEF12,TBK1,IL1R1,IL10RA,NFATC3,MAPK3,GNAI2

## Sheet: Table S6B
List of KEGG pathways enriched with genes with somatic coding variants in comedo subtype
No	Kegg Pathway id	Kegg Pathway Name	p-value	Gene Names
1	cfa04512	ECM-receptor interaction	1.841413902093029E-5	LAMA1,ITGA3,LAMB2,LAMA3,ITGA2B,LAMB4,FN1,TNC,LAMB1,LAMC1,HMMR,GP6,HSPG2,THBS1,THBS3,FRAS1,RELN,COL2A1,ITGA10,COL4A3,ITGA8,ITGB7,LOC610614
2	cfa04510	Focal adhesion	5.299288890733819E-4	SHC3,FLT1,LAMA1,ITGA2B,LAMA3,TNC,LAMC1,THBS1,ACTB,IGF1R,MYLK,THBS3,PPP1CB,RELN,ERBB2,KDR,PIP5K1A,ITGB7,FLNC,ITGA3,EGF,LAMB2,LAMB4,FN1,LAMB1,IGF1,VAV2,COL2A1,ITGA10,COL4A3,ITGA8,ZYX,LOC610614,TLN2,RAF1
3	cfa04927	Cortisol synthesis and secretion	0.0018404752721919207	ITPR1,ITPR2,KCNA4,ADCY3,ITPR3,ADCY1,CACNA1F,CREB3,NCEH1,CREB3L3,SP1,CYP21A2,AGTR1,CACNA1S,CREB5
4	cfa04151	PI3K-Akt signaling pathway	0.0028488484035867393	CSF3,FLT1,ITGA2B,TNC,LAMC1,BRCA1,IGF1R,IKBKB,CREB3L3,MYC,MYB,KDR,ITGB7,JAK3,JAK1,MAP2K2,ITGA3,LOC488146,MAGI2,TSC2,FLT3LG,OSMR,RBL2,CREB3,COL2A1,COL4A3,ITGA8,RAF1,CREB5,PHLPP2,LAMA1,LAMA3,IL2RG,THBS1,THBS3,RELN,ERBB2,EIF4B,NOS3,EGF,LAMB2,LAMB4,FN1,LAMB1,IGF1,MTOR,NFKB1,CDK6,
5	cfa04514	Cell adhesion molecules	0.0036992161889666986	CNTNAP2,NLGN1,ITGAM,NRXN1,ITGAL,GLG1,PTPRF,CLDN20,CLDN25,SLITRK5,ITGB7,NEO1,NTNG1,VCAM1,LOC482919,CLDN6,VCAN,CD4,CD6,ITGA8,PECAM1,CLDN17,CDH15,NECTIN3,CD22
6	cfa04925	Aldosterone synthesis and secretion	0.006349517743277331	DAGLA,KCNK9,PRKCE,ITPR1,ITPR2,ATP1A3,ADCY3,ITPR3,ADCY1,ATP2B1,CACNA1F,CREB3,CREB3L3,CYP21A2,AGTR1,CACNA1S,DAGLB,CREB5
7	cfa03410	Base excision repair	0.009972269656878143	PARP3,PARP4,NEIL2,PARP1,LIG1,PARP2,APEX2,POLL,MUTYH
8	cfa05412	Arrhythmogenic right ventricular cardiomyopathy	0.010751962237493378	DSP,RYR2,ACTN3,LAMA1,ITGA3,ACTN2,ITGA2B,LEF1,CACNA1F,ACTB,ITGA10,ITGA8,DMD,ITGB7,CACNA1S
9	cfa05165	Human papillomavirus infection	0.01579610489594948	NOTCH2,NOTCH1,MAML2,LAMA1,ITGA2B,LAMA3,UBR4,TNC,LAMC1,THBS1,THBS3,IKBKB,RELN,CREB3L3,ITGB7,IKBKE,JAK1,FZD3,MAP2K2,ITGA3,EGF,LAMB2,FZD6,LAMB4,FN1,TSC2,LAMB1,MTOR,NFKB1,RBL2,CREB3,CDK6,COL2A1,PPP2R2C,ITGA10,PSMC1,COL4A3,TADA3,ITGA8,FAS,ATM,LOC610614,RAF1,CREB5
10	cfa04022	cGMP-PKG signaling pathway	0.02101509206947075	SRF,ITPR1,ITPR2,ATP1A3,ADCY3,ITPR3,ADCY1,CACNA1F,MYLK,PPP1CB,CREB3L3,GNA12,CACNA1S,GTF2I,MEF2A,MAP2K2,NOS3,PRKCE,ATP2B1,CREB3,PDE3A,AGTR1,GTF2IRD1,RAF1,CREB5
11	cfa04360	Axon guidance	0.022091140753081388	ROBO2,SEMA5A,SEMA5B,BMPR2,SEMA3D,SEMA3G,SEMA3F,ROBO1,SLIT1,PLXNA1,SLIT2,LRIG2,SRGAP3,NEO1,EPHB4,EPHA5,NTNG1,SEMA4A,FZD3,EPHA6,RYK,TRPC4,LIMK1,PLXNB2,PLXNB1,EPHA1,RAF1
12	cfa05222	Small cell lung cancer	0.02461822214659549	NOS2,LAMA1,ITGA3,LAMB2,MAX,LAMA3,ITGA2B,LAMB4,FN1,LAMB1,LAMC1,NFKB1,IKBKB,CDK6,MYC,COL4A3
13	cfa04210	Apoptosis	0.027839934351508416	PARP3,PARP4,MAP2K2,PARP1,PARP2,ITPR1,HTRA2,ITPR2,ITPR3,NFKB1,ACTB,IKBKB,TUBA1C,FAS,CASP2,ATM,CTSF,RAF1,CTSL3,MAP3K5,CTSB
14	cfa05414	Dilated cardiomyopathy	0.029320999830815056	LOC489252,RYR2,LAMA1,ITGA3,ITGA2B,ADCY3,IGF1,ADCY1,CACNA1F,ACTB,TTN,ITGA10,ITGA8,DMD,ITGB7,CACNA1S
15	cfa04810	Regulation of actin cytoskeleton	0.03250204055220127	NCKAP1,ITGAM,CHRM4,ITGA2B,IQGAP2,ITGAL,ACTB,MYLK,PPP1CB,C9,GNA12,ITGAX,PIP5K1A,ITGB7,MYH11,MYH10,GIT1,MAP2K2,ITGA3,EGF,LIMK1,FN1,VAV2,TIAM1,PIKFYVE,ITGAD,ABI2,ITGA10,ITGA8,RAF1,ARHGEF7,PFN2,ARHGEF6
16	cfa04070	Phosphatidylinositol signaling system	0.034654657517466894	IPPK,SACM1L,ITPR1,INPPL1,ITPR2,ITPR3,OCRL,SYNJ2,MTMR7,PIKFYVE,IMPA1,PPIP5K1,SYNJ1,PLCZ1,PIP5K1A,PIK3C3
17	cfa04670	Leukocyte transendothelial migration	0.038231997279420324	VCAM1,ITGAM,TXK,CTNND1,RHOH,CYBB,LOC482919,ITGAL,ACTB,VAV2,CLDN6,AFDN,CLDN20,CLDN25,PECAM1,CLDN17,SIPA1,RAPGEF3
18	cfa04918	Thyroid hormone synthesis	0.03940082254525033	ITPR1,ITPR2,ATP1A3,ADCY3,ITPR3,ADCY1,LRP2,TTF1,CREB3,TTR,CREB3L3,DUOX2,CREB5
19	cfa04928	Parathyroid hormone synthesis,secretion and action	0.03948774817805038	ARHGEF11,MEF2A,PDE4D,ITPR1,ITPR2,ADCY3,ITPR3,ADCY1,PLD1,LRP6,CREB3,CREB3L3,SP1,GNA12,TNFSF11,RAF1,CREB5
20	cfa05202	Transcriptional misregulation in cancer	0.044064498580645185	FLT1,ITGAM,KMT2A,MAX,MPO,AFF1,IGF1R,HOXA10,MYC,ITGB7,ARNT2,FUS,PBX3,PAX3,IGF1,PAX5,PML,DUSP6,NFKB1,BAIAP3,ETV7,NCOR1,SPINT1,SP1,PPARG,ATM
21	cfa05410	Hypertrophic cardiomyopathy	0.04519856448375429	LOC489252,RYR2,ACE,LAMA1,ITGA3,ITGA2B,IGF1,CACNA1F,ACTB,TTN,ITGA10,ITGA8,DMD,ITGB7,CACNA1S
22	cfa04015	Rap1 signaling pathway	0.0464967462	RALA,FLT1,ITGAM,ITGA2B,CTNND1,ADCY3,ADCY1,SIPA1L2,ITGAL,THBS1,ACTB,IGF1R,SIPA1L1,KDR,MAP2K2,EGF,MAGI2,ARAP3,IGF1,VAV2,AFDN,TIAM1,EVL,TLN2,RAPGEF5,RAF1,SIPA1,RAPGEF3,PFN2
23	cfa00280	Valine,leucine and isoleucine degradation	0.04700856075373464	ALDH3A2,ACAD8,HADHB,AOX4,AOX2,DBT,ACAA1,HADH,ACAT2,BCAT2
24	cfa05205	Proteoglycans in cancer	0.049007093351771426	ITPR1,ITPR2,ITPR3,CBL,THBS1,ACTB,IGF1R,PPP1CB,MYC,ERBB2,KDR,FLNC,EIF4B,SMAD2,FZD3,MAP2K2,LOC488146,FZD6,FN1,ANK2,IGF1,HSPG2,MTOR,VAV2,TIAM1,FAS,RAF1,CTSL3

## Sheet: Table S7
List of drivers identified by oncodriveCLUSTL from Solid carcinoma and Comedo carcinoma
Gene name	Subtype	Chromosome	Strand	Coordinate	Score	p-value
ATP6V1C2	Solid	17	+	7608743	8 days, 8:00:00	0.0481711713684733
NEO1	Solid	30	+	37032246	8 days, 8:00:00	2.90392635160508e-07
CARMIL3	Comedo	8	+	4191973	8 days, 8:00:00	0.049472901920491
CPEB3	Comedo	28	-	6824450	8 days, 8:00:00	0.031989861247692
GATAD2B	Comedo	7	+	43265250	100.000	0.01626200246760845
GLYATL3	Comedo	12	+	17617888	8 days, 8:00:00	0.0413935565701097
NEO1	Comedo	30	+	37017528	133.3333	1.50376398650508e-04
OBSCN	Comedo	14	-	352520	133.3333	0.0320000000023691
SIX2	Comedo	10	-	48462397	8 days, 8:00:00	0.0296686657160504
ZNF521	Comedo	7	+	63305093	8 days, 8:00:00	0.01028392482304446

## Sheet: Table S8
Comparision of list of genes with non-silent variants in solid and comedo subtypes with COSMIC-CGC and KEGG databases.
Gene name	Subtype	KEGG CMT Pathway (cfa05224)	COSMIC-CGC( Tier 1/Tier 2 gene)
AADAT	solid subtype	No	No
AAK1	comedo subtype	No	No
ABCA4	comedo subtype	No	No
ABCA6	comedo subtype	No	No
ABCC1	comedo subtype	No	No
ABCC5	comedo subtype	No	No
ABCC6	comedo subtype	No	No
ABCC8	comedo subtype	No	No
ABCC9	comedo subtype	No	No
ABCD4	solid subtype	No	No
ABCG1	comedo subtype	No	No
ABHD12	comedo subtype	No	No
ABHD4	comedo subtype	No	No
ABI2	comedo subtype	No	No
ABRAXAS1	comedo subtype	No	No
ABRAXAS2	comedo subtype	No	No
ACAA1	comedo subtype	No	No
ACACA	both subtypes	No	No
ACAD8	comedo subtype	No	No
ACAN	comedo subtype	No	No
ACAT2	comedo subtype	No	No
ACE	comedo subtype	No	No
ACE2	solid subtype	No	No
ACKR2	comedo subtype	No	No
ACLY	solid subtype	No	No
ACP2	comedo subtype	No	No
ACSL5	comedo subtype	No	No
ACTB	comedo subtype	No	No
ACTN2	comedo subtype	No	No
ACTN3	both subtypes	No	No
ACTN4	solid subtype	No	No
ACVRL1	comedo subtype	No	No
ADA2	comedo subtype	No	No
ADAM17	comedo subtype	No	No
ADAM23	comedo subtype	No	No
ADAM28	comedo subtype	No	No
ADAMTS12	comedo subtype	No	No
ADAMTS17	comedo subtype	No	No
ADAMTS18	solid subtype	No	No
ADAMTS3	solid subtype	No	No
ADAMTS9	solid subtype	No	No
ADAMTSL3	solid subtype	No	No
ADAMTSL4	solid subtype	No	No
ADCY1	comedo subtype	No	No
ADCY10	solid subtype	No	No
ADCY3	comedo subtype	No	No
ADD3	comedo subtype	No	No
ADGRB2	solid subtype	No	No
ADGRE1	comedo subtype	No	No
ADGRF2	comedo subtype	No	No
ADGRF5	comedo subtype	No	No
ADGRG4	comedo subtype	No	No
ADGRG5	comedo subtype	No	No
ADGRG6	solid subtype	No	No
ADGRL3	both subtypes	No	No
ADGRV1	comedo subtype	No	No
ADORA3	solid subtype	No	No
ADRM1	comedo subtype	No	No
AFAP1	comedo subtype	No	No
AFDN	comedo subtype	No	Yes
AFF1	comedo subtype	No	Yes
AGFG1	comedo subtype	No	No
AGO1	comedo subtype	No	No
AGO4	comedo subtype	No	No
AGPS	comedo subtype	No	No
AGTR1	comedo subtype	No	No
AHCTF1	comedo subtype	No	No
AK5	comedo subtype	No	No
AKAP11	comedo subtype	No	No
AKAP12	comedo subtype	No	No
AKAP14	comedo subtype	No	No
AKAP5	comedo subtype	No	No
AKNA	comedo subtype	No	No
AKR1A1	solid subtype	No	No
AKR7A2	comedo subtype	No	No
ALDH18A1	comedo subtype	No	No
ALDH3A2	comedo subtype	No	No
ALG8	solid subtype	No	No
ALPK3	comedo subtype	No	No
ALS2	comedo subtype	No	No
AMIGO1	comedo subtype	No	No
AMMECR1	comedo subtype	No	No
AMMECR1L	comedo subtype	No	No
AMN1	comedo subtype	No	No
AMOT	comedo subtype	No	No
AMOTL1	comedo subtype	No	No
ANGPTL3	comedo subtype	No	No
ANGPTL5	comedo subtype	No	No
ANGPTL7	comedo subtype	No	No
ANK1	comedo subtype	No	Yes
ANK2	comedo subtype	No	No
ANKHD1	both subtypes	No	No
ANKRD11	comedo subtype	No	No
ANKRD13D	comedo subtype	No	No
ANKRD17	both subtypes	No	No
ANKRD24	comedo subtype	No	No
ANKRD29	comedo subtype	No	No
ANKRD53	comedo subtype	No	No
ANKRD6	comedo subtype	No	No
ANKRD66	comedo subtype	No	No
ANKS1A	solid subtype	No	No
ANKS3	comedo subtype	No	No
ANO10	comedo subtype	No	No
ANXA8L1	comedo subtype	No	No
AOC1	comedo subtype	No	No
AOC2	comedo subtype	No	No
AOX2	comedo subtype	No	No
AOX4	comedo subtype	No	No
AP1M1	comedo subtype	No	No
AP2A1	comedo subtype	No	No
APBB1	comedo subtype	No	No
APBB2	comedo subtype	No	No
APEX2	comedo subtype	No	No
APOB	both subtypes	No	No
APOBR	comedo subtype	No	No
APOM	comedo subtype	No	No
AQP1	comedo subtype	No	No
AQP9	comedo subtype	No	No
AR	comedo subtype	No	Yes
ARAP3	comedo subtype	No	No
ARFGAP2	comedo subtype	No	No
ARHGAP1	comedo subtype	No	No
ARHGAP19	comedo subtype	No	No
ARHGAP21	comedo subtype	No	No
ARHGAP26	solid subtype	No	Yes
ARHGAP31	comedo subtype	No	No
ARHGAP6	comedo subtype	No	No
ARHGAP9	comedo subtype	No	No
ARHGDIB	comedo subtype	No	No
ARHGEF11	comedo subtype	No	No
ARHGEF12	solid subtype	No	Yes
ARHGEF38	comedo subtype	No	No
ARHGEF6;ARHGEF6	comedo subtype	No	No
ARHGEF7	comedo subtype	No	No
ARID2	comedo subtype	No	Yes
ARL13B	comedo subtype	No	No
ARMC1	comedo subtype	No	No
ARMC5	comedo subtype	No	No
ARMC8	comedo subtype	No	No
ARMCX5	comedo subtype	No	No
ARMH1	comedo subtype	No	No
ARMH3	comedo subtype	No	No
ARNT2	comedo subtype	No	No
ASB4	comedo subtype	No	No
ASCC3	comedo subtype	No	No
ASH1L	comedo subtype	No	No
ASIC3	comedo subtype	No	No
ASPM	solid subtype	No	No
ASTL	comedo subtype	No	No
ATG14	comedo subtype	No	No
ATG5	comedo subtype	No	No
ATIC	comedo subtype	No	Yes
ATM	comedo subtype	No	Yes
ATP12A	comedo subtype	No	No
ATP13A3	comedo subtype	No	No
ATP1A3	comedo subtype	No	No
ATP2B1	comedo subtype	No	No
ATP4B	comedo subtype	No	No
ATP6V1C2	solid subtype	No	No
ATR	solid subtype	No	Yes
AURKA	comedo subtype	No	No
AVIL	comedo subtype	No	No
AVPR1A	comedo subtype	No	No
AXL	comedo subtype	No	No
B3GNT5	comedo subtype	No	No
B3GNT8	comedo subtype	No	No
BAAT	comedo subtype	No	No
BAG5	comedo subtype	No	No
BAG6	both subtypes	No	No
BAIAP2L1	comedo subtype	No	No
BAIAP3	comedo subtype	No	No
BBX	comedo subtype	No	No
BCAN	comedo subtype	No	No
BCAT2	comedo subtype	No	No
BCL10	comedo subtype	No	Yes
BCL7B	comedo subtype	No	No
BCLAF3	comedo subtype	No	No
BDH1	solid subtype	No	No
BHLHE40	comedo subtype	No	No
BICC1	comedo subtype	No	No
BICRA	solid subtype	No	No
BIRC6	comedo subtype	No	Yes
BMPR2	comedo subtype	No	No
BMS1	comedo subtype	No	No
BOD1	comedo subtype	No	No
BRAF	solid subtype	Yes	Yes
BRCA1	comedo subtype	Yes	Yes
BRINP2	comedo subtype	No	No
BRIP1	comedo subtype	No	Yes
BTAF1	comedo subtype	No	No
BTBD11	comedo subtype	No	No
BTBD7	comedo subtype	No	No
BUB1	comedo subtype	No	No
BUB1B	comedo subtype	No	Yes
BUD13	comedo subtype	No	No
C10H12orf56	comedo subtype	No	No
C10H2orf42	comedo subtype	No	No
C11H5orf63	comedo subtype	No	No
C11H9orf131	solid subtype	No	No
C1QTNF7	comedo subtype	No	No
C1S	solid subtype	No	No
C2	comedo subtype	No	No
C24H20orf194	comedo subtype	No	No
C27H12orf40	both subtypes	No	No
C28H10orf71	comedo subtype	No	No
C2CD2L	comedo subtype	No	No
C2CD5	solid subtype	No	No
C34H3orf70	comedo subtype	No	No
C5	solid subtype	No	No
C5AR1	comedo subtype	No	No
C5H1orf159	comedo subtype	No	No
C6H16orf72	comedo subtype	No	No
C9	comedo subtype	No	No
CA4	comedo subtype	No	No
CABCOCO1	comedo subtype	No	No
CABIN1	comedo subtype	No	No
CACNA1E	comedo subtype	No	No
CACNA1F	comedo subtype	No	No
CACNA1H	solid subtype	No	No
CACNA1S	comedo subtype	No	No
CADM1	solid subtype	No	No
CAGE1	solid subtype	No	No
CAMSAP1	comedo subtype	No	No
CAMSAP2	both subtypes	No	No
CAMSAP3	comedo subtype	No	No
CAP2	comedo subtype	No	No
CAPN11	comedo subtype	No	No
CAPN5	comedo subtype	No	No
CARD11	comedo subtype	No	Yes
CARMIL3	comedo subtype	No	No
CARNS1	comedo subtype	No	No
CASK	comedo subtype	No	No
CASP2	comedo subtype	No	No
CASZ1	comedo subtype	No	No
CATSPER1	comedo subtype	No	No
CATSPERD	comedo subtype	No	No
CATSPERG	comedo subtype	No	No
CBL	comedo subtype	No	Yes
CBLB	comedo subtype	No	Yes
CC2D1A	comedo subtype	No	No
CCDC117	comedo subtype	No	No
CCDC14	comedo subtype	No	No
CCDC15	comedo subtype	No	No
CCDC168	both subtypes	No	No
CCDC180	comedo subtype	No	No
CCDC190	solid subtype	No	No
CCDC27	comedo subtype	No	No
CCDC30	comedo subtype	No	No
CCDC33	comedo subtype	No	No
CCDC60	comedo subtype	No	No
CCDC92	comedo subtype	No	No
CCDC93	solid subtype	No	No
CCL3	comedo subtype	No	No
CCNF	comedo subtype	No	No
CCNL2	comedo subtype	No	No
CCR10	comedo subtype	No	No
CCSER1	comedo subtype	No	No
CCT5	comedo subtype	No	No
CD22	comedo subtype	No	No
CD320	comedo subtype	No	No
CD3E	solid subtype	No	No
CD4	comedo subtype	No	No
CD55	comedo subtype	No	No
CD6	comedo subtype	No	No
CDC42BPA	comedo subtype	No	No
CDC45	comedo subtype	No	No
CDC6	comedo subtype	No	No
CDCP1	comedo subtype	No	No
CDH15	comedo subtype	No	No
CDH17	comedo subtype	No	Yes
CDH23	comedo subtype	No	No
CDH26	solid subtype	No	No
CDH9	comedo subtype	No	No
CDHR2	comedo subtype	No	No
CDK12	solid subtype	No	Yes
CDK13	comedo subtype	No	No
CDK17	comedo subtype	No	No
CDK20	comedo subtype	No	No
CDK5RAP3	comedo subtype	No	No
CDK6	comedo subtype	Yes	Yes
CDKAL1	comedo subtype	No	No
CDKN2D	comedo subtype	No	No
CDR2	comedo subtype	No	No
CDT1	comedo subtype	No	No
CEACAM19	comedo subtype	No	No
CEACAM23	comedo subtype	No	No
CELSR2	comedo subtype	No	No
CEMIP	comedo subtype	No	No
CEMIP2	comedo subtype	No	No
CENPB	comedo subtype	No	No
CENPE	comedo subtype	No	No
CENPI	comedo subtype	No	No
CENPJ	solid subtype	No	No
CENPT	comedo subtype	No	No
CEP104	comedo subtype	No	No
CEP164	comedo subtype	No	No
CEP170	comedo subtype	No	No
CEP192	comedo subtype	No	No
CEP290	comedo subtype	No	No
CEP350	comedo subtype	No	No
CEP76	comedo subtype	No	No
CEP83	comedo subtype	No	No
CEP85	comedo subtype	No	No
CEP97	both subtypes	No	No
CER1	comedo subtype	No	No
CERS6	solid subtype	No	No
CES2	comedo subtype	No	No
CFAP161	comedo subtype	No	No
CFAP44	comedo subtype	No	No
CFAP47	comedo subtype	No	No
CFAP54	comedo subtype	No	No
CFAP57	comedo subtype	No	No
CFAP61	comedo subtype	No	No
CFAP70	solid subtype	No	No
CFAP74	comedo subtype	No	No
CFAP92	comedo subtype	No	No
CFAP99	comedo subtype	No	No
CFP	solid subtype	No	No
CGN	comedo subtype	No	No
CHAC1	comedo subtype	No	No
CHD3	comedo subtype	No	No
CHD8	both subtypes	No	No
CHGB	comedo subtype	No	No
CHMP7	comedo subtype	No	No
CHN2	both subtypes	No	No
CHRM4	comedo subtype	No	No
CHRNA6	comedo subtype	No	No
CHRNB3	comedo subtype	No	No
CHST15	comedo subtype	No	No
CKAP2L	comedo subtype	No	No
CLCN4	comedo subtype	No	No
CLDN17	comedo subtype	No	No
CLDN20	comedo subtype	No	No
CLDN25	comedo subtype	No	No
CLDN6	comedo subtype	No	No
CLEC12B	comedo subtype	No	No
CLIP1	solid subtype	No	Yes
CLK4	comedo subtype	No	No
CLMP	comedo subtype	No	No
CLVS1	comedo subtype	No	No
CMPK2	comedo subtype	No	No
CMYA5	comedo subtype	No	No
CNBD1	comedo subtype	No	Yes
CNBD2	comedo subtype	No	No
CNN1	comedo subtype	No	No
CNOT1	solid subtype	No	No
CNOT10	comedo subtype	No	No
CNOT6	solid subtype	No	No
CNTNAP2	both subtypes	No	Yes
CNTRL	comedo subtype	No	Yes
COBLL1	solid subtype	No	No
COG1	comedo subtype	No	No
COG4	comedo subtype	No	No
COG5	comedo subtype	No	No
COG6	comedo subtype	No	No
COG8	comedo subtype	No	No
COL12A1	comedo subtype	No	No
COL16A1	comedo subtype	No	No
COL22A1	comedo subtype	No	No
COL2A1	comedo subtype	No	Yes
COL4A3	comedo subtype	No	No
COL5A3	comedo subtype	No	No
COLEC10	comedo subtype	No	No
COMMD2	comedo subtype	No	No
CORO1A	comedo subtype	No	No
CORO1B	comedo subtype	No	No
CORO2A	comedo subtype	No	No
CP	comedo subtype	No	No
CPA4	comedo subtype	No	No
CPA5	comedo subtype	No	No
CPEB3	comedo subtype	No	Yes
CPLANE1	comedo subtype	No	No
CPN2	comedo subtype	No	No
CPNE8	comedo subtype	No	No
CPPED1	comedo subtype	No	No
CRAMP1	comedo subtype	No	No
CRB2	solid subtype	No	No
CREB3	comedo subtype	No	No
CREB3L3	comedo subtype	No	No
CREB5	comedo subtype	No	No
CREBBP	solid subtype	No	Yes
CRIM1	comedo subtype	No	No
CRISP2	comedo subtype	No	No
CRYBG1	comedo subtype	No	No
CSF3	comedo subtype	No	No
CSGALNACT2	comedo subtype	No	No
CSMD1	comedo subtype	No	No
CSNK1E	comedo subtype	No	No
CSNK2B	solid subtype	No	No
CSPG5	both subtypes	No	No
CSPP1	comedo subtype	No	No
CSTA	comedo subtype	No	No
CTC1	comedo subtype	No	No
CTNND1	comedo subtype	No	Yes
CTSB	comedo subtype	No	No
CTSF	comedo subtype	No	No
CTSL3	comedo subtype	No	No
CUBN	comedo subtype	No	No
CUEDC2	comedo subtype	No	No
CUL4B	comedo subtype	No	No
CYB561	comedo subtype	No	No
CYB5R3	comedo subtype	No	No
CYBB	comedo subtype	No	No
CYBRD1	comedo subtype	No	No
CYP21A2	comedo subtype	No	No
CYP2E1	comedo subtype	No	No
CYP3A4	comedo subtype	No	No
CYP4B1	comedo subtype	No	No
DAGLA	comedo subtype	No	No
DAGLB	comedo subtype	No	No
DBT	comedo subtype	No	No
DBX1	comedo subtype	No	No
DCAF1	comedo subtype	No	No
DCBLD2	both subtypes	No	No
DCHS2	comedo subtype	No	No
DCLK3	comedo subtype	No	No
DCP1A	comedo subtype	No	No
DCP1B	comedo subtype	No	No
DCTN4	comedo subtype	No	No
DCUN1D2	comedo subtype	No	No
DCUN1D4	comedo subtype	No	No
DDR1	comedo subtype	No	No
DDR2	comedo subtype	No	Yes
DDX10	comedo subtype	No	Yes
DDX19A	comedo subtype	No	No
DDX20	comedo subtype	No	No
DDX23	comedo subtype	No	No
DDX24	comedo subtype	No	No
DDX31	comedo subtype	No	No
DENND10	comedo subtype	No	No
DENND1B	comedo subtype	No	No
DENND2B	comedo subtype	No	No
DENND4C	comedo subtype	No	No
DENND6A	solid subtype	No	No
DEPDC5	both subtypes	No	No
DEUP1	comedo subtype	No	No
DGAT1	comedo subtype	No	No
DHTKD1	comedo subtype	No	No
DHX15	comedo subtype	No	No
DHX16	comedo subtype	No	No
DHX57	comedo subtype	No	No
DHX8	both subtypes	No	No
DICER1	both subtypes	No	Yes
DIP2C	comedo subtype	No	No
DIRAS2	comedo subtype	No	No
DIS3L	comedo subtype	No	No
DLA-DQB1	comedo subtype	No	No
DLEC1	comedo subtype	No	No
DLG5	solid subtype	No	No
DLK2	comedo subtype	No	No
DMAC2	comedo subtype	No	No
DMAP1	comedo subtype	No	No
DMD	both subtypes	No	No
DMXL1	comedo subtype	No	No
DNAAF5	comedo subtype	No	No
DNAH1	comedo subtype	No	No
DNAH10	solid subtype	No	No
DNAH12	comedo subtype	No	No
DNAH14	comedo subtype	No	No
DNAH17	both subtypes	No	No
DNAH2	comedo subtype	No	No
DNAH3	comedo subtype	No	No
DNAH5	comedo subtype	No	No
DNAH6	comedo subtype	No	No
DNAH8	comedo subtype	No	No
DNAJB12	comedo subtype	No	No
DNAJB14	comedo subtype	No	No
DNAJB2	comedo subtype	No	No
DNAJC13	comedo subtype	No	No
DNAJC17	comedo subtype	No	No
DNHD1	comedo subtype	No	No
DNM1	comedo subtype	No	No
DNM1L	comedo subtype	No	No
DNMBP	both subtypes	No	No
DNMT3A	both subtypes	No	Yes
DNMT3B	comedo subtype	No	No
DOCK2	comedo subtype	No	No
DOCK3	comedo subtype	No	No
DOCK5	comedo subtype	No	No
DOCK6	comedo subtype	No	No
DOP1B	comedo subtype	No	No
DPP10	comedo subtype	No	No
DPP9	comedo subtype	No	No
DPYSL3	comedo subtype	No	No
DRG1	comedo subtype	No	No
DSC3	both subtypes	No	No
DSP	comedo subtype	No	No
DST	comedo subtype	No	No
DTHD1	both subtypes	No	No
DTX2	comedo subtype	No	No
DUOX2	comedo subtype	No	No
DUSP6	comedo subtype	No	No
DUSP7	comedo subtype	No	No
DYNC1H1	solid subtype	No	No
DYNC2H1	solid subtype	No	No
DYRK1A	comedo subtype	No	No
DYRK1B	comedo subtype	No	No
DYTN	comedo subtype	No	No
E2F7	comedo subtype	No	No
EBF2	solid subtype	No	No
EBF3	comedo subtype	No	No
ECE1	comedo subtype	No	No
ECM2	comedo subtype	No	No
ECPAS	comedo subtype	No	No
ECSCR	comedo subtype	No	No
EEA1	comedo subtype	No	No
EFCAB6	comedo subtype	No	No
EFCAB8	comedo subtype	No	No
EFR3B	comedo subtype	No	No
EGF	comedo subtype	Yes	No
EHD1	comedo subtype	No	No
EID3	comedo subtype	No	No
EIF2A	solid subtype	No	No
EIF4B	comedo subtype	No	No
EIF4G1	solid subtype	No	No
EIF4G3	comedo subtype	No	No
ELAVL3	comedo subtype	No	No
ELF2	comedo subtype	No	No
ELMOD3	solid subtype	No	No
ELN	comedo subtype	No	Yes
ELP1	comedo subtype	No	No
ELP3	comedo subtype	No	No
EMC1	solid subtype	No	No
EML6	comedo subtype	No	No
ENO3	comedo subtype	No	No
EP400	comedo subtype	No	No
EPB41L4B	comedo subtype	No	No
EPC1	solid subtype	No	No
EPHA1	comedo subtype	No	No
EPHA5	comedo subtype	No	No
EPHA6	comedo subtype	No	No
EPHB4	comedo subtype	No	No
EPS15	comedo subtype	No	Yes
EPS8	comedo subtype	No	No
EPS8L1	comedo subtype	No	No
EPSTI1	comedo subtype	No	No
ERBB2	comedo subtype	Yes	Yes
ERC1	solid subtype	No	Yes
ERCC6	comedo subtype	No	No
ERCC6L2	solid subtype	No	No
ERLEC1	comedo subtype	No	No
ERMAP	comedo subtype	No	No
ERRFI1	comedo subtype	No	No
ESF1	comedo subtype	No	No
ESS2	comedo subtype	No	No
ETV7	comedo subtype	No	No
EVA1C	comedo subtype	No	No
EVC	comedo subtype	No	No
EVI2B	comedo subtype	No	No
EVL	comedo subtype	No	No
EXD2	solid subtype	No	No
EXOSC3	comedo subtype	No	No
EXPH5	comedo subtype	No	No
EXT1	comedo subtype	No	Yes
EYA4	comedo subtype	No	No
EYS	comedo subtype	No	No
FAAH	comedo subtype	No	No
FABP1	comedo subtype	No	No
FAIM	comedo subtype	No	No
FAM111B	comedo subtype	No	No
FAM118A	comedo subtype	No	No
FAM120A	comedo subtype	No	No
FAM126A	comedo subtype	No	No
FAM131B	solid subtype	No	Yes
FAM135A	comedo subtype	No	No
FAM168B	solid subtype	No	No
FAM193A	comedo subtype	No	No
FAM193B	comedo subtype	No	No
FAM234B	comedo subtype	No	No
FAM71E2	comedo subtype	No	No
FAM72A	comedo subtype	No	No
FANCD2	solid subtype	No	Yes
FANK1	comedo subtype	No	No
FAS	comedo subtype	No	Yes
FASTKD5	comedo subtype	No	No
FAT1	comedo subtype	No	Yes
FAT2	comedo subtype	No	No
FAT3	comedo subtype	No	Yes
FAT4	comedo subtype	No	Yes
FBLN1	both subtypes	No	No
FBLN5	comedo subtype	No	No
FBN1	comedo subtype	No	No
FBXL2	comedo subtype	No	No
FBXL6	comedo subtype	No	No
FBXO30	solid subtype	No	No
FBXO31	comedo subtype	No	No
FBXO33	solid subtype	No	No
FBXO34	comedo subtype	No	No
FBXO38	comedo subtype	No	No
FBXO40	comedo subtype	No	No
FBXO43	solid subtype	No	No
FBXW8	comedo subtype	No	No
FCHSD1	comedo subtype	No	No
FECH	comedo subtype	No	No
FER1L6	comedo subtype	No	No
FERMT2	comedo subtype	No	No
FGB	comedo subtype	No	No
FGD4	comedo subtype	No	No
FGF12	comedo subtype	No	No
FGF13	comedo subtype	No	No
FGGY	comedo subtype	No	No
FGL2	solid subtype	No	No
FHDC1	comedo subtype	No	No
FHL1	comedo subtype	No	No
FIBCD1	comedo subtype	No	No
FITM1	comedo subtype	No	No
FKBP10	comedo subtype	No	No
FLNB	solid subtype	No	No
FLNC	comedo subtype	No	No
FLT1	comedo subtype	No	No
FLT3LG	comedo subtype	No	No
FLVCR2	comedo subtype	No	No
FMN1	comedo subtype	No	No
FMR1	comedo subtype	No	No
FMR1NB	comedo subtype	No	No
FN1	comedo subtype	No	No
FNBP1L	solid subtype	No	No
FNDC3B	comedo subtype	No	No
FOSB	comedo subtype	No	No
FOSL2	comedo subtype	No	No
FOXF2	comedo subtype	No	No
FOXN1	comedo subtype	No	No
FOXP1	comedo subtype	No	Yes
FOXRED2	comedo subtype	No	No
FRAS1	comedo subtype	No	No
FRG1	comedo subtype	No	No
FRMD4A	comedo subtype	No	No
FRMD6	solid subtype	No	No
FRMD7	comedo subtype	No	No
FRMD8	both subtypes	No	No
FRMPD1	comedo subtype	No	No
FRMPD3	comedo subtype	No	No
FRS3	comedo subtype	No	No
FRY	both subtypes	No	No
FSD1L	comedo subtype	No	No
FSIP2	comedo subtype	No	No
FTSJ1	comedo subtype	No	No
FUBP1	comedo subtype	No	Yes
FUS	both subtypes	No	Yes
FZD3	comedo subtype	Yes	No
FZD6	comedo subtype	Yes	No
GABBR2	comedo subtype	No	No
GABRQ	comedo subtype	No	No
GALNS	comedo subtype	No	No
GALNT10	solid subtype	No	No
GALNT13	comedo subtype	No	No
GALNT5	comedo subtype	No	No
GALNT7	comedo subtype	No	No
GALNTL5	comedo subtype	No	No
GARRE1	both subtypes	No	No
GART	comedo subtype	No	No
GAS2L2	comedo subtype	No	No
GAS8	comedo subtype	No	No
GATAD2A	both subtypes	No	No
GATAD2B	comedo subtype	No	No
GATB	comedo subtype	No	No
GBF1	solid subtype	No	No
GCC2	comedo subtype	No	No
GCLC	comedo subtype	No	No
GCNA	comedo subtype	No	No
GDAP1	comedo subtype	No	No
GDPD2	comedo subtype	No	No
GEMIN5	comedo subtype	No	No
GFOD2	comedo subtype	No	No
GFY	comedo subtype	No	No
GGA1	comedo subtype	No	No
GGA3	comedo subtype	No	No
GHDC	comedo subtype	No	No
GIT1	comedo subtype	No	No
GJA9	comedo subtype	No	No
GLG1	comedo subtype	No	No
GLS2	comedo subtype	No	No
GLYATL3	comedo subtype	No	No
GLYCTK	comedo subtype	No	No
GMNC	solid subtype	No	No
GNA12	comedo subtype	No	No
GNAI2	solid subtype	No	No
GOLGA2	solid subtype	No	No
GOLGA4	comedo subtype	No	No
GP6	comedo subtype	No	No
GPATCH8	comedo subtype	No	No
GPCPD1	comedo subtype	No	No
GPD2	solid subtype	No	No
GPR137	comedo subtype	No	No
GPR157	comedo subtype	No	No
GPR171	comedo subtype	No	No
GPR176	comedo subtype	No	No
GPR6	comedo subtype	No	No
GPRASP1	comedo subtype	No	No
GPRC5C	comedo subtype	No	No
GPRC5D	comedo subtype	No	No
GRAMD1B	comedo subtype	No	No
GRAP2	comedo subtype	No	No
GREB1	comedo subtype	No	No
GRHL2	comedo subtype	No	No
GRIK1	comedo subtype	No	No
GRIP2	comedo subtype	No	No
GRM2	comedo subtype	No	No
GRM4	comedo subtype	No	No
GRM7	comedo subtype	No	No
GRN	comedo subtype	No	No
GSAP	comedo subtype	No	No
GSK3B	solid subtype	Yes	No
GSPT2	comedo subtype	No	No
GSTCD	solid subtype	No	No
GSTT2B	comedo subtype	No	No
GTF2I	comedo subtype	No	No
GTF2IRD1	comedo subtype	No	No
GUCY2D	comedo subtype	No	No
HADH	comedo subtype	No	No
HADHB	comedo subtype	No	No
HCAR1	comedo subtype	No	No
HCFC1	comedo subtype	No	No
HCFC1R1	both subtypes	No	No
HCK	comedo subtype	No	No
HDAC11	comedo subtype	No	No
HDAC6	comedo subtype	No	No
HDHD5	comedo subtype	No	No
HEBP1	comedo subtype	No	No
HECTD3	solid subtype	No	No
HECW2	comedo subtype	No	No
HELZ	comedo subtype	No	No
HEPHL1	comedo subtype	No	No
HERC1	comedo subtype	No	No
HERC2	comedo subtype	No	No
HFM1	comedo subtype	No	No
HHAT	comedo subtype	No	No
HIPK1	comedo subtype	No	No
HIPK3	comedo subtype	No	No
HIVEP2	comedo subtype	No	No
HIVEP3	comedo subtype	No	No
HKDC1	solid subtype	No	No
HMCN1	comedo subtype	No	No
HMCN2	both subtypes	No	No
HMGCR	comedo subtype	No	No
HMGN4	comedo subtype	No	No
HMMR	comedo subtype	No	No
HNRNPM	comedo subtype	No	No
HOXA10	comedo subtype	No	No
HOXA7	comedo subtype	No	No
HOXC4	comedo subtype	No	No
HPS3	comedo subtype	No	No
HR	comedo subtype	No	No
HSD17B3	comedo subtype	No	No
HSPA9	solid subtype	No	No
HSPG2	comedo subtype	No	No
HTRA1	comedo subtype	No	No
HTRA2	comedo subtype	No	No
HUWE1	comedo subtype	No	No
HYDIN	comedo subtype	No	No
HYOU1	comedo subtype	No	No
IDH3A	comedo subtype	No	No
IDO2	comedo subtype	No	No
IFNGR2	comedo subtype	No	No
IFT20	comedo subtype	No	No
IFT88	comedo subtype	No	No
IGF1	comedo subtype	Yes	No
IGF1R	comedo subtype	Yes	No
IGF2BP1	comedo subtype	No	No
IGF2R	comedo subtype	No	No
IGFBP6	comedo subtype	No	No
IGFN1	comedo subtype	No	No
IKBIP	comedo subtype	No	No
IKBKB	both subtypes	No	Yes
IKBKE	comedo subtype	No	No
IKZF3	comedo subtype	No	Yes
IKZF5	comedo subtype	No	No
IL10RA	solid subtype	No	No
IL11	solid subtype	No	No
IL12RB1	solid subtype	No	No
IL16	comedo subtype	No	No
IL17A	comedo subtype	No	No
IL1R1	solid subtype	No	No
IL21	comedo subtype	No	No
IL27	comedo subtype	No	No
IL2RG	comedo subtype	No	No
ILDR2	comedo subtype	No	No
ILVBL	comedo subtype	No	No
IMMT	comedo subtype	No	No
IMPA1	comedo subtype	No	No
IMPDH2	comedo subtype	No	No
IMPG1	comedo subtype	No	No
IMPG2	comedo subtype	No	No
INA	comedo subtype	No	No
ING4	comedo subtype	No	No
INPPL1	comedo subtype	No	No
INSR	solid subtype	No	No
INSYN2B	comedo subtype	No	No
INTS1	comedo subtype	No	No
INTS7	comedo subtype	No	No
IPO7	comedo subtype	No	No
IPPK	comedo subtype	No	No
IQCA1	comedo subtype	No	No
IQCA1L	comedo subtype	No	No
IQCF3	comedo subtype	No	No
IQCH	comedo subtype	No	No
IQCM	comedo subtype	No	No
IQGAP2	comedo subtype	No	No
IRAK3	solid subtype	No	No
IRF7	comedo subtype	No	No
ITCH	solid subtype	No	No
ITGA10	comedo subtype	No	No
ITGA2B	comedo subtype	No	No
ITGA3	comedo subtype	No	No
ITGA8	comedo subtype	No	No
ITGAD	comedo subtype	No	No
ITGAL	comedo subtype	No	No
ITGAM	comedo subtype	No	No
ITGAX	comedo subtype	No	No
ITGB7	comedo subtype	No	No
ITGBL1	comedo subtype	No	No
ITIH2	comedo subtype	No	No
ITIH3	comedo subtype	No	No
ITPK1	solid subtype	No	No
ITPR1	comedo subtype	No	No
ITPR2	comedo subtype	No	No
ITPR3	comedo subtype	No	No
ITPRID2	comedo subtype	No	No
JAK1	comedo subtype	No	Yes
JAK3	comedo subtype	No	Yes
JRK	comedo subtype	No	No
KANSL3	solid subtype	No	No
KAT2B	comedo subtype	No	No
KAT5	comedo subtype	No	No
KAT6A	comedo subtype	No	Yes
KAT6B	comedo subtype	No	Yes
KAT7	comedo subtype	No	Yes
KATNAL1	comedo subtype	No	No
KATNAL2	comedo subtype	No	No
KBTBD12	both subtypes	No	No
KCNA1	comedo subtype	No	No
KCNA4	comedo subtype	No	No
KCNB2	both subtypes	No	No
KCNH3	comedo subtype	No	No
KCNH4	comedo subtype	No	No
KCNH6	comedo subtype	No	No
KCNIP1	comedo subtype	No	No
KCNK9	comedo subtype	No	No
KCNMB1	solid subtype	No	No
KCNQ4	solid subtype	No	No
KCNV1	comedo subtype	No	No
KCP	comedo subtype	No	No
KCTD19	comedo subtype	No	No
KCTD8	solid subtype	No	No
KDM1B	solid subtype	No	No
KDM4B	comedo subtype	No	No
KDM6B	comedo subtype	No	No
KDR	comedo subtype	No	Yes
KHDC3L	comedo subtype	No	No
KHSRP	comedo subtype	No	No
KIAA0100	comedo subtype	No	No
KIAA0319	comedo subtype	No	No
KIAA0408	comedo subtype	No	No
KIAA0753	solid subtype	No	No
KIAA1109	comedo subtype	No	No
KIAA1143	comedo subtype	No	No
KIAA1671	comedo subtype	No	No
KIF13A	comedo subtype	No	No
KIF15	solid subtype	No	No
KIF21B	comedo subtype	No	No
KIF3B	comedo subtype	No	No
KIF5A	comedo subtype	No	No
KIF5C	solid subtype	No	No
KLB	comedo subtype	No	No
KLF8	comedo subtype	No	No
KLHDC2	comedo subtype	No	No
KLHDC8A	comedo subtype	No	No
KLHL1	comedo subtype	No	No
KLHL2	solid subtype	No	No
KLHL42	comedo subtype	No	No
KLKB1	comedo subtype	No	No
KLRG2	comedo subtype	No	No
KMT2A	comedo subtype	No	Yes
KMT2D	solid subtype	No	Yes
KPNA3	comedo subtype	No	No
KRT1	comedo subtype	No	No
KRT15	comedo subtype	No	No
KRT28	solid subtype	No	No
KRT31	comedo subtype	No	No
KRT34	solid subtype	No	No
KRT75	comedo subtype	No	No
KRT77	comedo subtype	No	No
KRTAP3-1	comedo subtype	No	No
KSR2	solid subtype	No	No
LAMA1	comedo subtype	No	No
LAMA3	comedo subtype	No	No
LAMB1	comedo subtype	No	No
LAMB2	comedo subtype	No	No
LAMB4	comedo subtype	No	No
LAMC1	comedo subtype	No	No
LAPTM4A	comedo subtype	No	No
LARGE1	comedo subtype	No	No
LASP1	solid subtype	No	Yes
LCLAT1	comedo subtype	No	No
LCN12	comedo subtype	No	No
LDB2	comedo subtype	No	No
LDB3	comedo subtype	No	No
LDHA	comedo subtype	No	No
LEF1	comedo subtype	Yes	Yes
LELP1	comedo subtype	No	No
LEP	comedo subtype	No	No
LGR5	solid subtype	No	No
LIG1	both subtypes	No	No
LIMK1	comedo subtype	No	No
LIN28B	comedo subtype	No	No
LIN9	comedo subtype	No	No
LINS1	comedo subtype	No	No
LIPC	solid subtype	No	No
LIPM	comedo subtype	No	No
LMOD2	comedo subtype	No	No
LNX2	comedo subtype	No	No
LOC100682826	solid subtype	No	No
LOC100683920	comedo subtype	No	No
LOC100684709	comedo subtype	No	No
LOC100685413	comedo subtype	No	No
LOC100685953	comedo subtype	No	No
LOC100686099	comedo subtype	No	No
LOC100686431	comedo subtype	No	No
LOC100686546	comedo subtype	No	No
LOC100686580	comedo subtype	No	No
LOC100688087	comedo subtype	No	No
LOC100688228	comedo subtype	No	No
LOC100688456	comedo subtype	No	No
LOC100855538	comedo subtype	No	No
LOC100855640	comedo subtype	No	No
LOC100855743	solid subtype	No	No
LOC100855928	comedo subtype	No	No
LOC100856021	comedo subtype	No	No
LOC102151295	comedo subtype	No	No
LOC102151297	comedo subtype	No	No
LOC102151415	comedo subtype	No	No
LOC102151782	comedo subtype	No	No
LOC102152761	comedo subtype	No	No
LOC102153308	comedo subtype	No	No
LOC102153485	comedo subtype	No	No
LOC102153548	comedo subtype	No	No
LOC102154094	comedo subtype	No	No
LOC102154571	comedo subtype	No	No
LOC102154731	comedo subtype	No	No
LOC102154760	comedo subtype	No	No
LOC102155494	comedo subtype	No	No
LOC102156193	comedo subtype	No	No
LOC102156509	comedo subtype	No	No
LOC106557752	comedo subtype	No	No
LOC106557817	comedo subtype	No	No
LOC106558787	comedo subtype	No	No
LOC106558903	comedo subtype	No	No
LOC106559220	comedo subtype	No	No
LOC106559351	comedo subtype	No	No
LOC106560154	comedo subtype	No	No
LOC111090112	comedo subtype	No	No
LOC111090405	comedo subtype	No	No
LOC111091403	comedo subtype	No	No
LOC111091657	comedo subtype	No	No
LOC111091928	comedo subtype	No	No
LOC111092165	solid subtype	No	No
LOC111094198	comedo subtype	No	No
LOC111095841	comedo subtype	No	No
LOC111097510	comedo subtype	No	No
LOC111098430	solid subtype	No	No
LOC111098564	solid subtype	No	No
LOC119864125	comedo subtype	No	No
LOC119864252	comedo subtype	No	No
LOC119864278	comedo subtype	No	No
LOC119864294	comedo subtype	No	No
LOC119864895	comedo subtype	No	No
LOC119864936	solid subtype	No	No
LOC119865621	both subtypes	No	No
LOC119865837	solid subtype	No	No
LOC119865984	comedo subtype	No	No
LOC119866113	comedo subtype	No	No
LOC119866192	comedo subtype	No	No
LOC119867182	comedo subtype	No	No
LOC119867461	solid subtype	No	No
LOC119867479	comedo subtype	No	No
LOC119867505	comedo subtype	No	No
LOC119867525	comedo subtype	No	No
LOC119868540	comedo subtype	No	No
LOC119869019	comedo subtype	No	No
LOC119869315	comedo subtype	No	No
LOC119870146	comedo subtype	No	No
LOC119870824	solid subtype	No	No
LOC119870872	comedo subtype	No	No
LOC119870888	comedo subtype	No	No
LOC119871018	comedo subtype	No	No
LOC119871425	solid subtype	No	No
LOC119871822	comedo subtype	No	No
LOC119871983	comedo subtype	No	No
LOC119872308	comedo subtype	No	No
LOC119872662	comedo subtype	No	No
LOC119873352	solid subtype	No	No
LOC119873563	comedo subtype	No	No
LOC119873934	comedo subtype	No	No
LOC119874615	comedo subtype	No	No
LOC119874670	comedo subtype	No	No
LOC119875768	comedo subtype	No	No
LOC119875826	comedo subtype	No	No
LOC119875984	comedo subtype	No	No
LOC119875995	comedo subtype	No	No
LOC119876034	comedo subtype	No	No
LOC119876115	comedo subtype	No	No
LOC119876275	comedo subtype	No	No
LOC119876411	solid subtype	No	No
LOC119876544	comedo subtype	No	No
LOC119876575	comedo subtype	No	No
LOC119876577	comedo subtype	No	No
LOC119876586	comedo subtype	No	No
LOC119876750	comedo subtype	No	No
LOC119876753	comedo subtype	No	No
LOC119877007	comedo subtype	No	No
LOC119877031	comedo subtype	No	No
LOC119877066	comedo subtype	No	No
LOC119877152	comedo subtype	No	No
LOC119877185	solid subtype	No	No
LOC119877259	comedo subtype	No	No
LOC119877325	comedo subtype	No	No
LOC119877400	solid subtype	No	No
LOC119877505	comedo subtype	No	No
LOC119877532	solid subtype	No	No
LOC119877704	comedo subtype	No	No
LOC119877905	comedo subtype	No	No
LOC475563	comedo subtype	No	No
LOC476453	solid subtype	No	No
LOC477508	comedo subtype	No	No
LOC478038	comedo subtype	No	No
LOC478984	comedo subtype	No	No
LOC479600	comedo subtype	No	No
LOC479773	comedo subtype	No	No
LOC479795	comedo subtype	No	No
LOC479816	comedo subtype	No	No
LOC479817	comedo subtype	No	No
LOC480510	both subtypes	No	No
LOC481722	comedo subtype	No	No
LOC482247	comedo subtype	No	No
LOC482919	comedo subtype	No	No
LOC482987	comedo subtype	No	No
LOC483087	comedo subtype	No	No
LOC484343	comedo subtype	No	No
LOC484492	comedo subtype	No	No
LOC484505	comedo subtype	No	No
LOC485809	solid subtype	No	No
LOC487172	comedo subtype	No	No
LOC487476	comedo subtype	No	No
LOC488146	both subtypes	No	No
LOC488622	comedo subtype	No	No
LOC488951	solid subtype	No	No
LOC489252	comedo subtype	No	No
LOC489638	comedo subtype	No	No
LOC489979	comedo subtype	No	No
LOC490585	comedo subtype	No	No
LOC491883	comedo subtype	No	No
LOC491979	solid subtype	No	No
LOC541568	comedo subtype	No	No
LOC606856	comedo subtype	No	No
LOC607634	comedo subtype	No	No
LOC609621	comedo subtype	No	No
LOC610614	comedo subtype	No	No
LOC611401	comedo subtype	No	No
LOC611446	comedo subtype	No	No
LOC611538	comedo subtype	No	No
LOC611589	comedo subtype	No	No
LOC611750	comedo subtype	No	No
LOC611806	comedo subtype	No	No
LOC611813	comedo subtype	No	No
LONRF3	comedo subtype	No	No
LOXL3	comedo subtype	No	No
LPGAT1	comedo subtype	No	No
LRCH3	solid subtype	No	No
LRIG2	comedo subtype	No	No
LRP2	comedo subtype	No	No
LRP6	comedo subtype	Yes	No
LRRC41	comedo subtype	No	No
LRRC6	comedo subtype	No	No
LRRC7	comedo subtype	No	No
LRRC71	both subtypes	No	No
LRRC8A	comedo subtype	No	No
LRRK2	comedo subtype	No	No
LRSAM1	comedo subtype	No	No
LRTM1	comedo subtype	No	No
LSG1	solid subtype	No	No
LSM1	comedo subtype	No	No
LSM14A	comedo subtype	No	Yes
LTBP1	comedo subtype	No	No
LTN1	comedo subtype	No	No
LUZP1	comedo subtype	No	No
LYST	both subtypes	No	No
LZTS2	comedo subtype	No	No
MACF1	comedo subtype	No	No
MADD	comedo subtype	No	No
MAGI2	comedo subtype	No	No
MALT1	comedo subtype	No	Yes
MAMDC2	comedo subtype	No	No
MAML2	comedo subtype	No	Yes
MAMSTR	comedo subtype	No	No
MAN2A1	comedo subtype	No	No
MAN2B2	comedo subtype	No	No
MAN2C1	comedo subtype	No	No
MANEAL	comedo subtype	No	No
MAOA	comedo subtype	No	No
MAP2K2	comedo subtype	Yes	Yes
MAP3K1	solid subtype	No	Yes
MAP3K5	comedo subtype	No	No
MAP4K2	comedo subtype	No	No
MAP4K4	solid subtype	No	No
MAP7D1	comedo subtype	No	No
MAPK3	solid subtype	Yes	No
MAPK8IP3	comedo subtype	No	No
MAPKAPK5	comedo subtype	No	No
MAPKBP1	comedo subtype	No	No
MARCHF10	comedo subtype	No	No
MAST1	comedo subtype	No	No
MAU2	comedo subtype	No	No
MAVS	comedo subtype	No	No
MAX	comedo subtype	No	Yes
MBD2	comedo subtype	No	No
MBD5	comedo subtype	No	No
MBTPS1	comedo subtype	No	No
MC5R	comedo subtype	No	No
MCF2L	solid subtype	No	No
MCRIP2	comedo subtype	No	No
MDM1	comedo subtype	No	No
MDN1	both subtypes	No	No
MEAF6	solid subtype	No	No
MED10	comedo subtype	No	No
MED12	comedo subtype	No	Yes
MED12L	comedo subtype	No	No
MED13L	solid subtype	No	No
MED16	comedo subtype	No	No
MED20	comedo subtype	No	No
MEF2A	comedo subtype	No	No
MEGF6	comedo subtype	No	No
MEGF8	comedo subtype	No	No
MEIS3	comedo subtype	No	No
METTL18	comedo subtype	No	No
METTL7A	comedo subtype	No	No
MFSD10	comedo subtype	No	No
MFSD14A	solid subtype	No	No
MGA	comedo subtype	No	No
MGAM2	comedo subtype	No	No
MGRH	solid subtype	No	No
MICU2	comedo subtype	No	No
MINAR2	comedo subtype	No	No
MINDY2	comedo subtype	No	No
MKI67	comedo subtype	No	No
MKLN1	solid subtype	No	No
MKNK1	comedo subtype	No	No
MLH1	comedo subtype	No	Yes
MLLT6	comedo subtype	No	Yes
MLXIPL	solid subtype	No	No
MMP11	comedo subtype	No	No
MMP12	solid subtype	No	No
MMS19	solid subtype	No	No
MOB3C	comedo subtype	No	No
MORC1	comedo subtype	No	No
MORC2	comedo subtype	No	No
MOSPD2	comedo subtype	No	No
MPDZ	comedo subtype	No	No
MPHOSPH10	comedo subtype	No	No
MPL	comedo subtype	No	Yes
MPO	comedo subtype	No	No
MPRIP	comedo subtype	No	No
MRGPRX2	comedo subtype	No	No
MROH2A	comedo subtype	No	No
MRPL10	comedo subtype	No	No
MRPL18	solid subtype	No	No
MRPL3	comedo subtype	No	No
MRPL9	solid subtype	No	No
MRPS18A	comedo subtype	No	No
MS4A2	comedo subtype	No	No
MSH5	comedo subtype	No	No
MSL2	comedo subtype	No	No
MSL3	solid subtype	No	No
MST1	comedo subtype	No	No
MTCH1	solid subtype	No	No
MTF1	comedo subtype	No	No
MTFR2	comedo subtype	No	No
MTHFD1	comedo subtype	No	No
MTHFD1L	solid subtype	No	No
MTHFR	comedo subtype	No	No
MTIF2	both subtypes	No	No
MTMR7	comedo subtype	No	No
MTOR	comedo subtype	Yes	Yes
MTRR	comedo subtype	No	No
MTSS1	comedo subtype	No	No
MUC16	comedo subtype	No	Yes
MUC19	comedo subtype	No	No
MUC2	comedo subtype	No	No
MUC4	comedo subtype	No	Yes
MUC5AC	comedo subtype	No	No
MUC5B	comedo subtype	No	No
MUC7	comedo subtype	No	No
MUCL3	comedo subtype	No	No
MUTYH	comedo subtype	No	Yes
MVK	comedo subtype	No	No
MYB	comedo subtype	No	Yes
MYBBP1A	comedo subtype	No	No
MYBPC1	comedo subtype	No	No
MYC	comedo subtype	Yes	Yes
MYH10	comedo subtype	No	No
MYH11	comedo subtype	No	Yes
MYH14	solid subtype	No	No
MYH2	solid subtype	No	No
MYH3	comedo subtype	No	No
MYLK	comedo subtype	No	No
MYO10	comedo subtype	No	No
MYO16	comedo subtype	No	No
MYO19	both subtypes	No	No
MYO1C	comedo subtype	No	No
MYO3A	solid subtype	No	No
MYO3B	comedo subtype	No	No
MYO7B	comedo subtype	No	No
MYO9A	comedo subtype	No	No
MYO9B	comedo subtype	No	No
MYOF	both subtypes	No	No
MYOM1	comedo subtype	No	No
MYOM3	comedo subtype	No	No
MYRFL	solid subtype	No	No
MZF1	comedo subtype	No	No
NAA80	comedo subtype	No	No
NAB2	comedo subtype	No	Yes
NABP1	comedo subtype	No	No
NAF1	comedo subtype	No	No
NALCN	comedo subtype	No	No
NAT9	comedo subtype	No	No
NAV2	comedo subtype	No	No
NBAS	comedo subtype	No	No
NBEAL1	both subtypes	No	No
NCDN	comedo subtype	No	No
NCEH1	comedo subtype	No	No
NCKAP1	comedo subtype	No	No
NCOA2	comedo subtype	No	Yes
NCOA4	comedo subtype	No	Yes
NCOR1	comedo subtype	No	Yes
NDST3	comedo subtype	No	No
NDUFB1	comedo subtype	No	No
NDUFS2	solid subtype	No	No
NDUFV1	comedo subtype	No	No
NEB	comedo subtype	No	No
NECAB2	solid subtype	No	No
NECAB3	solid subtype	No	No
NECTIN3	comedo subtype	No	No
NEDD4L	comedo subtype	No	No
NEFM	comedo subtype	No	No
NEIL2	comedo subtype	No	No
NEK10	solid subtype	No	No
NELFCD	comedo subtype	No	No
NEO1	both subtypes	No	No
NEURL4	comedo subtype	No	No
NFAT5	comedo subtype	No	No
NFATC3	solid subtype	No	No
NFE2	comedo subtype	No	No
NFE2L1	comedo subtype	No	No
NFIB	comedo subtype	No	Yes
NFKB1	comedo subtype	No	No
NFKB2	comedo subtype	Yes	Yes
NFXL1	comedo subtype	No	No
NHS	comedo subtype	No	No
NHSL2	comedo subtype	No	No
NICN1	comedo subtype	No	No
NID1	comedo subtype	No	No
NIF3L1	comedo subtype	No	No
NIFK	solid subtype	No	No
NIN	comedo subtype	No	Yes
NKTR	comedo subtype	No	No
NLGN1	comedo subtype	No	No
NLRC5	comedo subtype	No	No
NLRP5	comedo subtype	No	No
NLRP8	both subtypes	No	No
NLRP9	comedo subtype	No	No
NMNAT3	comedo subtype	No	No
NMS	comedo subtype	No	No
NOC2L	comedo subtype	No	No
NOL10	comedo subtype	No	No
NOL6	comedo subtype	No	No
NOL8	comedo subtype	No	No
NONO	comedo subtype	No	Yes
NOS2	comedo subtype	No	No
NOS3	comedo subtype	No	No
NOTCH1	comedo subtype	Yes	Yes
NOTCH2	both subtypes	Yes	Yes
NOXA1	comedo subtype	No	No
NOXO1	comedo subtype	No	No
NPC1	comedo subtype	No	No
NPRL3	comedo subtype	No	No
NR3C2	comedo subtype	No	No
NRDE2	solid subtype	No	No
NRXN1	comedo subtype	No	No
NRXN2	comedo subtype	No	No
NRXN3	solid subtype	No	No
NSD1	comedo subtype	No	Yes
NSD3	both subtypes	No	Yes
NSUN2	comedo subtype	No	No
NSUN7	comedo subtype	No	No
NT5DC2	comedo subtype	No	No
NTN5	comedo subtype	No	No
NTNG1	comedo subtype	No	No
NTRK3	comedo subtype	No	Yes
NUAK2	comedo subtype	No	No
NUCB1	solid subtype	No	No
NUDCD3	comedo subtype	No	No
NUDT17	solid subtype	No	No
NUMA1	comedo subtype	No	Yes
NUMB	comedo subtype	No	No
NUP133	comedo subtype	No	No
NUP153	comedo subtype	No	No
NUP155	comedo subtype	No	No
NUP188	comedo subtype	No	No
NUP43	comedo subtype	No	No
NUP98	both subtypes	No	Yes
NWD2	comedo subtype	No	No
NYX	comedo subtype	No	No
OBSCN	comedo subtype	No	No
OCRL	comedo subtype	No	No
OGN	solid subtype	No	No
OGT	comedo subtype	No	No
OLFM2	comedo subtype	No	No
OLFML1	comedo subtype	No	No
OMA1	comedo subtype	No	No
OMG	comedo subtype	No	No
OPA1	solid subtype	No	No
OR10Q2	comedo subtype	No	No
OR11H7	comedo subtype	No	No
OR14J1	comedo subtype	No	No
OR2A9B	solid subtype	No	No
OR2AE1	comedo subtype	No	No
OR2AV2	comedo subtype	No	No
OR2AZ1	solid subtype	No	No
OR2D3	comedo subtype	No	No
OR2D3G	comedo subtype	No	No
OR2T2	comedo subtype	No	No
OR2T6	solid subtype	No	No
OR4A2	comedo subtype	No	No
OR4C11D	comedo subtype	No	No
OR4C146	solid subtype	No	No
OR4D2	comedo subtype	No	No
OR4G9	comedo subtype	No	No
OR4H12B	comedo subtype	No	No
OR4P10	comedo subtype	No	No
OR4P32	comedo subtype	No	No
OR4P6	solid subtype	No	No
OR4S2	solid subtype	No	No
OR51A1	comedo subtype	No	No
OR51AA2	comedo subtype	No	No
OR51E1	solid subtype	No	No
OR51F23	comedo subtype	No	No
OR52AB2	solid subtype	No	No
OR52D3	comedo subtype	No	No
OR52E2	comedo subtype	No	No
OR52E7	comedo subtype	No	No
OR52H1B	comedo subtype	No	No
OR52H4	comedo subtype	No	No
OR52H7	comedo subtype	No	No
OR52N4G	comedo subtype	No	No
OR52S2	comedo subtype	No	No
OR52W1	comedo subtype	No	No
OR5AL2	comedo subtype	No	No
OR5AN2	comedo subtype	No	No
OR5AN6	comedo subtype	No	No
OR5B33	comedo subtype	No	No
OR5D18	comedo subtype	No	No
OR5F2	comedo subtype	No	No
OR6C2F	comedo subtype	No	No
OR7A74	comedo subtype	No	No
OR7C1	comedo subtype	No	No
OR8B1	solid subtype	No	No
OR8B3	comedo subtype	No	No
OR9G4	solid subtype	No	No
OR9I1	comedo subtype	No	No
OSBPL6	solid subtype	No	No
OSBPL7	comedo subtype	No	No
OSMR	comedo subtype	No	No
OTOG	comedo subtype	No	No
OTUD4	comedo subtype	No	No
OTUD5	comedo subtype	No	No
OVGP1	comedo subtype	No	No
P2RX1	comedo subtype	No	No
P2RY2	comedo subtype	No	No
P3H4	comedo subtype	No	No
PABIR2	solid subtype	No	No
PABPC1L	comedo subtype	No	No
PADI1	comedo subtype	No	No
PAFAH2	comedo subtype	No	No
PALMD	comedo subtype	No	No
PAOX	comedo subtype	No	No
PAPOLG	comedo subtype	No	No
PAPPA2	comedo subtype	No	No
PARD3B	comedo subtype	No	No
PARG	comedo subtype	No	No
PARP1	comedo subtype	No	No
PARP14	comedo subtype	No	No
PARP2	comedo subtype	No	No
PARP3	comedo subtype	No	No
PARP4	comedo subtype	No	No
PAWR	comedo subtype	No	No
PAX3	comedo subtype	No	Yes
PAX5	comedo subtype	No	Yes
PAXIP1	both subtypes	No	No
PBDC1	comedo subtype	No	No
PBX3	comedo subtype	No	No
PC	comedo subtype	No	No
PCDH12	solid subtype	No	No
PCDH15	comedo subtype	No	No
PCDH18	comedo subtype	No	No
PCDH9	comedo subtype	No	No
PCED1A	comedo subtype	No	No
PCF11	comedo subtype	No	No
PCGF1	comedo subtype	No	No
PCGF3	comedo subtype	No	No
PCLO	comedo subtype	No	No
PCNX1	comedo subtype	No	No
PCNX4	comedo subtype	No	No
PCOLCE	comedo subtype	No	No
PCSK1	comedo subtype	No	No
PCSK5	comedo subtype	No	No
PCSK6	comedo subtype	No	No
PDAP1	comedo subtype	No	No
PDCD10	comedo subtype	No	No
PDCD11	both subtypes	No	No
PDE10A	comedo subtype	No	No
PDE1A	comedo subtype	No	No
PDE3A	comedo subtype	No	No
PDE4D	comedo subtype	No	No
PDE6B	both subtypes	No	No
PDE8B	solid subtype	No	No
PDIK1L	comedo subtype	No	No
PDLIM3	comedo subtype	No	No
PECAM1	comedo subtype	No	No
PENK	comedo subtype	No	No
PEX26	comedo subtype	No	No
PFKFB1	comedo subtype	No	No
PFKFB3	comedo subtype	No	No
PFKM	comedo subtype	No	No
PFN2	comedo subtype	No	No
PGM2	comedo subtype	No	No
PHACTR4	comedo subtype	No	No
PHB	comedo subtype	No	No
PHC2	comedo subtype	No	No
PHC3	both subtypes	No	No
PHF1	comedo subtype	No	No
PHF23	comedo subtype	No	No
PHF8	comedo subtype	No	No
PHKB	comedo subtype	No	No
PHKG1	comedo subtype	No	No
PHLPP2	comedo subtype	No	No
PHRF1	comedo subtype	No	No
PIAS1	comedo subtype	No	No
PIAS3	comedo subtype	No	No
PICALM	comedo subtype	No	Yes
PIGO	comedo subtype	No	No
PIGT	comedo subtype	No	No
PIK3C3	comedo subtype	No	No
PIKFYVE	comedo subtype	No	No
PIP5K1A	comedo subtype	No	No
PIR	comedo subtype	No	No
PITPNB	solid subtype	No	No
PITPNM2	comedo subtype	No	No
PIWIL1	solid subtype	No	No
PKD1	comedo subtype	No	No
PKHD1	solid subtype	No	No
PLA2G4A	solid subtype	No	No
PLA2G5	comedo subtype	No	No
PLA2R1	solid subtype	No	No
PLAA	comedo subtype	No	No
PLAGL1	comedo subtype	No	No
PLCZ1	comedo subtype	No	No
PLD1	comedo subtype	No	No
PLD5	solid subtype	No	No
PLEKHA8	comedo subtype	No	No
PLEKHM2	comedo subtype	No	No
PLET1	comedo subtype	No	No
PLK4	comedo subtype	No	No
PLLP	comedo subtype	No	No
PLPPR1	comedo subtype	No	No
PLPPR2	comedo subtype	No	No
PLTP	comedo subtype	No	No
PLXNA1	comedo subtype	No	No
PLXNA3	comedo subtype	No	No
PLXNB1	comedo subtype	No	No
PLXNB2	comedo subtype	No	No
PML	comedo subtype	No	Yes
PMPCA	solid subtype	No	No
PNLIP	comedo subtype	No	No
PNLIPRP1	comedo subtype	No	No
PNMA1	comedo subtype	No	No
PNN	comedo subtype	No	No
PNPLA5	comedo subtype	No	No
POC1A	comedo subtype	No	No
POF1B	comedo subtype	No	No
POLA1	comedo subtype	No	No
POLDIP2	comedo subtype	No	No
POLE	solid subtype	No	Yes
POLL	comedo subtype	No	No
POLN	comedo subtype	No	No
POLQ	comedo subtype	No	Yes
POLR1B	comedo subtype	No	No
POLR1E	comedo subtype	No	No
POLR2M	comedo subtype	No	No
POP1	comedo subtype	No	No
POU4F1	comedo subtype	No	No
POU4F2	comedo subtype	No	No
PPARG	comedo subtype	No	Yes
PPAT	comedo subtype	No	No
PPFIBP2	comedo subtype	No	No
PPIL1	comedo subtype	No	No
PPIP5K1	comedo subtype	No	No
PPM1A	solid subtype	No	No
PPM1E	comedo subtype	No	No
PPM1H	comedo subtype	No	No
PPM1L	solid subtype	No	No
PPP1CB	comedo subtype	No	No
PPP1R15A	comedo subtype	No	No
PPP1R37	comedo subtype	No	No
PPP2R2C	comedo subtype	No	No
PPP4R4	comedo subtype	No	No
PPP5C	comedo subtype	No	No
PPRC1	comedo subtype	No	No
PQBP1	comedo subtype	No	No
PRDM2	comedo subtype	No	Yes
PRELP	comedo subtype	No	No
PREP	comedo subtype	No	No
PREX2	comedo subtype	No	Yes
PRG4	comedo subtype	No	No
PRICKLE1	comedo subtype	No	No
PRICKLE3	comedo subtype	No	No
PRIMPOL	comedo subtype	No	No
PRKCE	comedo subtype	No	No
PRMT5	comedo subtype	No	No
PRMT9	comedo subtype	No	No
PRNP	comedo subtype	No	No
PROX1	comedo subtype	No	No
PRPF19	comedo subtype	No	No
PRPF38B	solid subtype	No	No
PRPF4	comedo subtype	No	No
PRRC1	comedo subtype	No	No
PRRG1	comedo subtype	No	No
PRSS12	comedo subtype	No	No
PRSS33	comedo subtype	No	No
PRSS55	comedo subtype	No	No
PSIP1	solid subtype	No	Yes
PSKH2	comedo subtype	No	No
PSMC1	comedo subtype	No	No
PSMD3	solid subtype	No	No
PSMD6	comedo subtype	No	No
PSMD8	comedo subtype	No	No
PTBP1	comedo subtype	No	No
PTK7	comedo subtype	No	No
PTP4A2	comedo subtype	No	No
PTPRB	comedo subtype	No	Yes
PTPRF	comedo subtype	No	No
PTPRJ	comedo subtype	No	No
PTPRK	comedo subtype	No	Yes
PTPRN	comedo subtype	No	No
PUM1	both subtypes	No	No
PUM3	solid subtype	No	No
PUS3	solid subtype	No	No
PXMP2	comedo subtype	No	No
QRICH2	comedo subtype	No	No
QSOX1	comedo subtype	No	No
R3HDM2	comedo subtype	No	No
RAB11FIP1	comedo subtype	No	No
RAB14	comedo subtype	No	No
RAB3C	comedo subtype	No	No
RAB3D	comedo subtype	No	No
RAB3GAP1	comedo subtype	No	No
RAB3IL1	comedo subtype	No	No
RAB44	solid subtype	No	No
RAB7A	comedo subtype	No	No
RABGAP1L	comedo subtype	No	No
RAD51C	comedo subtype	No	No
RAD52	comedo subtype	No	No
RAF1	comedo subtype	Yes	Yes
RALA	comedo subtype	No	No
RALGAPB	comedo subtype	No	No
RANBP10	comedo subtype	No	No
RANBP2	comedo subtype	No	Yes
RAPGEF3	comedo subtype	No	No
RAPGEF5	comedo subtype	No	No
RAPH1	comedo subtype	No	No
RASA4B	comedo subtype	No	No
RASAL2	comedo subtype	No	No
RASGRF2	comedo subtype	No	No
RB1CC1	solid subtype	No	No
RBBP6	comedo subtype	No	No
RBBP8NL	comedo subtype	No	No
RBFOX1	solid subtype	No	No
RBKS	comedo subtype	No	No
RBL2	both subtypes	No	No
RBM14	comedo subtype	No	No
RBM17	comedo subtype	No	No
RBM19	comedo subtype	No	No
RBM26	solid subtype	No	No
RBM27	comedo subtype	No	No
RBM28	comedo subtype	No	No
RBM42	comedo subtype	No	No
RCAN1	comedo subtype	No	No
RCBTB2	comedo subtype	No	No
RELN	comedo subtype	No	No
REPS1	comedo subtype	No	No
RERE	comedo subtype	No	No
RFLNA	comedo subtype	No	No
RFWD3	comedo subtype	No	Yes
RGL1	comedo subtype	No	No
RGS12	comedo subtype	No	No
RGS13	comedo subtype	No	No
RGS3	comedo subtype	No	No
RHBDF1	comedo subtype	No	No
RHBDL3	comedo subtype	No	No
RHOBTB2	solid subtype	No	No
RHOH	comedo subtype	No	Yes
RHOT1	solid subtype	No	No
RIBC1	comedo subtype	No	No
RIMBP2	comedo subtype	No	No
RIMKLA	comedo subtype	No	No
RING1	solid subtype	No	No
RINL	comedo subtype	No	No
RIT2	comedo subtype	No	No
RLIM	solid subtype	No	No
RMC1	comedo subtype	No	No
RMDN2	comedo subtype	No	No
RMND5B	comedo subtype	No	No
RND3	comedo subtype	No	No
RNF10	comedo subtype	No	No
RNF14	comedo subtype	No	No
RNF175	solid subtype	No	No
RNF213	comedo subtype	No	Yes
RNF44	comedo subtype	No	No
ROBO1	comedo subtype	No	No
ROBO2	comedo subtype	No	Yes
RORC	solid subtype	No	No
RP1	solid subtype	No	No
RP1L1	comedo subtype	No	No
RPAP2	comedo subtype	No	No
RPAP3	solid subtype	No	No
RPL10A	comedo subtype	No	No
RPL18A	comedo subtype	No	No
RPP38	comedo subtype	No	No
RPRD1B	comedo subtype	No	No
RPRD2	comedo subtype	No	No
RPS10	comedo subtype	No	No
RPS3	comedo subtype	No	No
RPS6KA1	comedo subtype	No	No
RPS6KA2	comedo subtype	No	No
RPS7	comedo subtype	No	No
RRAGD	comedo subtype	No	No
RRBP1	comedo subtype	No	No
RREB1	comedo subtype	No	No
RRP12	comedo subtype	No	No
RSPH1	comedo subtype	No	No
RSPO1	comedo subtype	No	No
RTL9	comedo subtype	No	No
RTN2	comedo subtype	No	No
RTN3	comedo subtype	No	No
RUBCN	comedo subtype	No	No
RUFY1	comedo subtype	No	No
RUFY2	solid subtype	No	No
RWDD2B	comedo subtype	No	No
RYK	comedo subtype	No	No
RYR1	solid subtype	No	No
RYR2	comedo subtype	No	No
RYR3	comedo subtype	No	No
SACM1L	comedo subtype	No	No
SAMD4A	comedo subtype	No	No
SAMHD1	comedo subtype	No	No
SAP130	comedo subtype	No	No
SAPCD2	comedo subtype	No	No
SASH1	solid subtype	No	No
SASS6	comedo subtype	No	No
SATB1	comedo subtype	No	No
SCAF11	comedo subtype	No	No
SCAMP5	both subtypes	No	No
SCARB2	solid subtype	No	No
SCGN	comedo subtype	No	No
SCML4	comedo subtype	No	No
SCN4A	both subtypes	No	No
SCN5A	comedo subtype	No	No
SCN7A	comedo subtype	No	No
SCNN1D	comedo subtype	No	No
SCP2	solid subtype	No	No
SCUBE3	solid subtype	No	No
SCYL1	solid subtype	No	No
SCYL2	comedo subtype	No	No
SEBOX	comedo subtype	No	No
SEC61A1	comedo subtype	No	No
SECISBP2L	comedo subtype	No	No
SEH1L	comedo subtype	No	No
SEL1L	comedo subtype	No	No
SEL1L3	solid subtype	No	No
SEMA3D	comedo subtype	No	No
SEMA3F	comedo subtype	No	No
SEMA3G	comedo subtype	No	No
SEMA4A	comedo subtype	No	No
SEMA4G	solid subtype	No	No
SEMA5A	comedo subtype	No	No
SEMA5B	comedo subtype	No	No
SEPTIN11	comedo subtype	No	No
SEPTIN2	both subtypes	No	No
SEPTIN8	comedo subtype	No	No
SEPTIN9	comedo subtype	No	No
SERINC4	comedo subtype	No	No
SERPINB7	comedo subtype	No	No
SERPINE2	comedo subtype	No	No
SESTD1	comedo subtype	No	No
SET	comedo subtype	No	Yes
SETD1B	comedo subtype	No	Yes
SETD3	comedo subtype	No	No
SF1	comedo subtype	No	No
SF3B2	comedo subtype	No	No
SFMBT2	comedo subtype	No	No
SFRP2	comedo subtype	No	No
SFSWAP	comedo subtype	No	No
SGCZ	solid subtype	No	No
SGSM1	comedo subtype	No	No
SH2B1	comedo subtype	No	No
SH3GLB2	comedo subtype	No	No
SHANK3	solid subtype	No	No
SHC3	comedo subtype	Yes	No
SHCBP1	comedo subtype	No	No
SHISAL2A	comedo subtype	No	No
SHROOM4	comedo subtype	No	No
SHTN1	comedo subtype	No	Yes
SI	comedo subtype	No	No
SIK2	comedo subtype	No	No
SIPA1	comedo subtype	No	No
SIPA1L1	comedo subtype	No	No
SIPA1L2	comedo subtype	No	No
SIX2	comedo subtype	No	Yes
SLBP	comedo subtype	No	No
SLC12A3	comedo subtype	No	No
SLC12A9	comedo subtype	No	No
SLC13A1	comedo subtype	No	No
SLC17A1	comedo subtype	No	No
SLC17A6	comedo subtype	No	No
SLC22A12	comedo subtype	No	No
SLC22A14	comedo subtype	No	No
SLC22A2	both subtypes	No	No
SLC22A6	comedo subtype	No	No
SLC25A16	comedo subtype	No	No
SLC25A26	solid subtype	No	No
SLC25A48	comedo subtype	No	No
SLC26A5	comedo subtype	No	No
SLC26A9	comedo subtype	No	No
SLC27A1	comedo subtype	No	No
SLC27A5	solid subtype	No	No
SLC28A1	comedo subtype	No	No
SLC29A1	comedo subtype	No	No
SLC29A3	comedo subtype	No	No
SLC2A11	solid subtype	No	No
SLC30A10	solid subtype	No	No
SLC35C1	comedo subtype	No	No
SLC35F3	solid subtype	No	No
SLC35G2	comedo subtype	No	No
SLC38A11	comedo subtype	No	No
SLC38A4	comedo subtype	No	No
SLC39A10	comedo subtype	No	No
SLC39A14	comedo subtype	No	No
SLC39A8	comedo subtype	No	No
SLC44A1	solid subtype	No	No
SLC44A4	comedo subtype	No	No
SLC4A1	comedo subtype	No	No
SLC4A11	comedo subtype	No	No
SLC4A7	comedo subtype	No	No
SLC5A11	comedo subtype	No	No
SLC5A3	comedo subtype	No	No
SLC5A9	comedo subtype	No	No
SLC6A17	comedo subtype	No	No
SLC6A9	comedo subtype	No	No
SLC8B1	comedo subtype	No	No
SLC9A8	solid subtype	No	No
SLC9B1	comedo subtype	No	No
SLC9B2	comedo subtype	No	No
SLCO3A1	comedo subtype	No	No
SLF1	comedo subtype	No	No
SLIT1	comedo subtype	No	No
SLIT2	comedo subtype	No	No
SLITRK5	comedo subtype	No	No
SLX4	comedo subtype	No	No
SMAD2	comedo subtype	No	Yes
SMARCA2	comedo subtype	No	No
SMC5	solid subtype	No	No
SMG1	comedo subtype	No	No
SMIM8	comedo subtype	No	No
SMS	comedo subtype	No	No
SMURF1	comedo subtype	No	No
SMYD2	comedo subtype	No	No
SMYD4	comedo subtype	No	No
SNX2	comedo subtype	No	No
SNX25	comedo subtype	No	No
SNX9	comedo subtype	No	No
SOAT2	solid subtype	No	No
SOCS6	solid subtype	No	No
SON	comedo subtype	No	No
SORCS2	comedo subtype	No	No
SORL1	solid subtype	No	No
SORT1	comedo subtype	No	No
SOWAHC	comedo subtype	No	No
SOX10	comedo subtype	No	No
SOX6	comedo subtype	No	No
SP1	comedo subtype	Yes	No
SPATA1	comedo subtype	No	No
SPATA20	comedo subtype	No	No
SPDEF	comedo subtype	No	No
SPEN	comedo subtype	No	Yes
SPINDOC	comedo subtype	No	No
SPINT1	comedo subtype	No	No
SPIRE1	comedo subtype	No	No
SPOUT1	comedo subtype	No	No
SPPL2A	comedo subtype	No	No
SPTB	comedo subtype	No	No
SREBF2	comedo subtype	No	No
SRF	comedo subtype	No	No
SRGAP3	comedo subtype	No	Yes
SRPK1	comedo subtype	No	No
SRRM2	solid subtype	No	No
SSH2	solid subtype	No	No
SSPO	comedo subtype	No	No
SSUH2	comedo subtype	No	No
SSX2IP	comedo subtype	No	No
STAB2	solid subtype	No	No
STAC	comedo subtype	No	No
STAG1	comedo subtype	No	Yes
STAG3	comedo subtype	No	No
STAP1	comedo subtype	No	No
STARD13	comedo subtype	No	No
STARD8	comedo subtype	No	No
STIL	comedo subtype	No	Yes
STK32B	comedo subtype	No	No
STRN3	comedo subtype	No	No
STS	comedo subtype	No	No
STXBP1	solid subtype	No	No
STXBP5	comedo subtype	No	No
SUCNR1	comedo subtype	No	No
SUGP1	comedo subtype	No	No
SULT1A1	solid subtype	No	No
SULT1B1	comedo subtype	No	No
SUN1	comedo subtype	No	No
SUPT20H	both subtypes	No	No
SVEP1	comedo subtype	No	No
SVIL	solid subtype	No	No
SYCP2L	comedo subtype	No	No
SYNE1	comedo subtype	No	No
SYNE2	both subtypes	No	No
SYNE4	comedo subtype	No	No
SYNJ1	comedo subtype	No	No
SYNJ2	comedo subtype	No	No
SYNJ2BP	comedo subtype	No	No
SYPL2	comedo subtype	No	No
SYT13	comedo subtype	No	No
SYT5	comedo subtype	No	No
SZT2	comedo subtype	No	No
TAB2	solid subtype	No	No
TACC2	comedo subtype	No	No
TADA3	comedo subtype	No	No
TANC2	comedo subtype	No	No
TAOK1	comedo subtype	No	No
TASOR	comedo subtype	No	No
TASOR2	comedo subtype	No	No
TBC1D2B	comedo subtype	No	No
TBC1D31	comedo subtype	No	No
TBC1D5	comedo subtype	No	No
TBK1	solid subtype	No	No
TBR1	comedo subtype	No	No
TBX19	comedo subtype	No	No
TBX3	comedo subtype	No	Yes
TCFL5	comedo subtype	No	No
TCN2	comedo subtype	No	No
TDRD7	comedo subtype	No	No
TDRD9	solid subtype	No	No
TEC	comedo subtype	No	Yes
TENM1	comedo subtype	No	No
TENM4	comedo subtype	No	No
TENT4A	comedo subtype	No	No
TENT5D	solid subtype	No	No
TET1	comedo subtype	No	Yes
TET2	comedo subtype	No	Yes
TFE3	solid subtype	No	Yes
TFEC	comedo subtype	No	No
TFR2	comedo subtype	No	No
TGFB1I1	comedo subtype	No	No
TGM1	comedo subtype	No	No
TGM5	comedo subtype	No	No
THAP4	comedo subtype	No	No
THBS1	comedo subtype	No	No
THBS3	comedo subtype	No	No
THSD7A	both subtypes	No	No
THSD7B	comedo subtype	No	No
THUMPD3	comedo subtype	No	No
TIAM1	comedo subtype	No	No
TICRR	comedo subtype	No	No
TLCD3B	comedo subtype	No	No
TLN2	comedo subtype	No	No
TLR1	comedo subtype	No	No
TLR2	solid subtype	No	No
TM4SF4	comedo subtype	No	No
TMC4	comedo subtype	No	No
TMC8	comedo subtype	No	No
TMCO3	comedo subtype	No	No
TMEM130	comedo subtype	No	No
TMEM132D	comedo subtype	No	No
TMEM150A	comedo subtype	No	No
TMEM156	both subtypes	No	No
TMEM160	comedo subtype	No	No
TMEM170A	comedo subtype	No	No
TMEM176B	comedo subtype	No	No
TMEM198	comedo subtype	No	No
TMEM201	comedo subtype	No	No
TMEM255B	comedo subtype	No	No
TMEM39A	comedo subtype	No	No
TMEM41A	comedo subtype	No	No
TMEM47	solid subtype	No	No
TMEM63A	solid subtype	No	No
TMPO	comedo subtype	No	No
TMTC3	comedo subtype	No	No
TMTC4	comedo subtype	No	No
TMX3	comedo subtype	No	No
TNC	comedo subtype	No	Yes
TNFSF11	both subtypes	Yes	No
TNFSF12	comedo subtype	No	No
TNIP1	comedo subtype	No	No
TNKS1BP1	comedo subtype	No	No
TNKS2	comedo subtype	No	No
TNNT1	comedo subtype	No	No
TNRC6A	both subtypes	No	No
TNRC6C	solid subtype	No	No
TNS4	solid subtype	No	No
TOM1L2	solid subtype	No	No
TOR1B	comedo subtype	No	No
TOX	comedo subtype	No	No
TP53BP1	comedo subtype	No	No
TP53RK	comedo subtype	No	No
TPR	comedo subtype	No	Yes
TRANK1	comedo subtype	No	No
TRDN	comedo subtype	No	No
TREX1	comedo subtype	No	No
TRIM13	comedo subtype	No	No
TRIM21	comedo subtype	No	No
TRIM22	solid subtype	No	No
TRIM34	comedo subtype	No	No
TRIM37	comedo subtype	No	No
TRIM41	comedo subtype	No	No
TRIM46	solid subtype	No	No
TRIM47	comedo subtype	No	No
TRIM66	solid subtype	No	No
TRIM68	comedo subtype	No	No
TRIM71	solid subtype	No	No
TRIM8	comedo subtype	No	No
TRIO	comedo subtype	No	No
TRIP10	solid subtype	No	No
TRMT112	solid subtype	No	No
TRMT44	solid subtype	No	No
TRPC2	comedo subtype	No	No
TRPC4	comedo subtype	No	No
TRPM4	comedo subtype	No	No
TRPM7	comedo subtype	No	No
TRPV3	comedo subtype	No	No
TSC2	comedo subtype	No	Yes
TSC22D4	comedo subtype	No	No
TSGA10IP	solid subtype	No	No
TSPAN32	comedo subtype	No	No
TSPAN5	comedo subtype	No	No
TSPOAP1	comedo subtype	No	No
TTC21A	comedo subtype	No	No
TTC23	comedo subtype	No	No
TTC3	comedo subtype	No	No
TTC7A	comedo subtype	No	No
TTF1	comedo subtype	No	No
TTI2	comedo subtype	No	No
TTN	both subtypes	No	No
TTR	comedo subtype	No	No
TUBA1C	comedo subtype	No	No
TUBGCP3	comedo subtype	No	No
TUFT1	comedo subtype	No	No
TUT1	comedo subtype	No	No
TXK	comedo subtype	No	No
TXNDC2	comedo subtype	No	No
U2AF1	comedo subtype	No	Yes
UACA	comedo subtype	No	No
UBA2	comedo subtype	No	No
UBAC2	comedo subtype	No	No
UBAP2	solid subtype	No	No
UBE4A	comedo subtype	No	No
UBN2	comedo subtype	No	No
UBOX5	comedo subtype	No	No
UBR4	both subtypes	No	No
UBR5	comedo subtype	No	Yes
UBXN2B	comedo subtype	No	No
UBXN6	comedo subtype	No	No
UBXN7	comedo subtype	No	No
UGGT1	comedo subtype	No	No
UHRF1	comedo subtype	No	No
UHRF1BP1L	comedo subtype	No	No
UMODL1	comedo subtype	No	No
UNC13A	comedo subtype	No	No
UNC45B	comedo subtype	No	No
UNC5CL	comedo subtype	No	No
UNC79	comedo subtype	No	No
UNC80	both subtypes	No	No
UNK	comedo subtype	No	No
USF3	comedo subtype	No	No
[truncated: 136 more rows]
